# Supplementary material for: Overexpression of GmWRKY172 enhances cadmium tolerance in plants and reduces cadmium accumulation in soybean seeds
Source: Front Plant Sci. 2023 Mar 9;14:1133892. doi: 10.3389/fpls.2023.1133892 (PMC10033887; doi:10.3389/fpls.2023.1133892)
Supplement: Supplementary file 2 [file DataSheet_2.xlsx]

## Sheet: Table S1
Table S1 List of primers.
Primer name	Primer sequence (5'-3')	Purpose
WRKY172-F	GGGATCAAAACATTCCTAGAT	GmWRKY172 CDS cloning
WRKY172-R	AAATTTACAATAAAAGCACGG
pTFWRKY172-F	gagaacacgggggactctagaATGGCAAAACTTGGTTGTTCTAGTC	pTF101-GmWRKY172
pTFWRKY172-R	cgatcggggaaattcgagctcTCATCTAAATTCAAGGAAGGGTTCA
pADWRKY172-F	gccatggaggccagtgaattcATGGCAAAACTTGGTTGTTCTAGTC	pGADT7-GmWRKY172
pADWRKY172-R	attcatctgcagctcgagctcTCATCTAAATTCAAGGAAGGGTTCA
p1302WRKY172-F	tatgaccatgattacgaattctaATGGCAAAACTTGGTTGTTCTAG	p1302-GmWRKY172
p1302WRKY172-R	aagttcttctcctttactagtTCTAAATTCAAGGAAGGGTTCAAAG
qWRKY172-F	TGTCATCAATGGGAGTTGTGAA	qRT-PCR
qWRKY172-R	CAAGAACGAGAGGGAGTTGGT
qGmActin3F	GCACCACCGGAGAGAAAATA
qGmActin3R	GTGCACAATTGATGGACCAG
q100790188F	AACTACGTGTCCATCTGCGG
q100790188R	TGTGAGGACACTCTGCCTCT
q113002415F	ATCTCAGTCCATCAAGGACCC
q113002415R	TTGGATGACGAGTTGGACAG
q547479F	ATCACATGGGGAGATGGTCG
q547479R	TGAAGGATGTATGGGTCGCC
q100792581F	CCAACTGCGTGGATCAGAGT
q100792581R	TGGGTTGACCCCATTCCTTG
q100792946F	TGCTTTGACACGTGTGGTTTG
q100792946R	GCAGGGAATGAACCTCCACG
q732575F	CCAACTGCGTGGATCAGAGT
q732575R	TGGGTTGACCCCATTCCTTG
q100500621F	TTTTGGGTTTTCGCGAGGAG
q100500621R	TCCATCGGTGAATGCCATCG
q100778568F	TGCCTCGTGAACCATTCTGAG
q100778568R	GCCACGTAAGACACACCCTC
q100810724F	GCTTTGGTATAACCATTGGAGTT
q100810724R	TATCATGCACAACAGGAGGAGG
q100813615F	TTCCCCACTTTCAGAACAGCA
q100813615R	AACCGCATTTCCTTTGATGATGG
q112268488F	TTGCACCCCTCTTCAACGAC
q112268488R	CACCCATCGGGAAATCTCGG
q100794186F	GCGTGTTCTCTGTGGAAAGG
q100794186R	TCCAATGCTGGCACGCAATA
q100785136F	AGAATTGGCGGTGTTATTGGC
q100785136R	ATCTTCAACGGGAACGGCAT
q100815256F	GTTCCCGTTCCCTAACACGG
q100815256R	ATTCCCCAACTGCAACACAG
q100813727F	ATATGTGCGAGACGCCAAGG
q100813727R	CAGCGTCCGTGTTAGCATTC
q100801423F	AGGAATCACCAAAGGCTGAGT
q100801423R	GCAGTGGAGATATAACTTGGGC
q100306454F	CACGTGAAAGCGTTCGACTC
q100306454R	CCTTCCTTCCAAGCCACGAA
AtActin2F	GGTATTGTGCTGGATTCTGG
AtActin2R	CGCTCTGCTGTTGTGGTGA

## Sheet: Table S2
Table S2 Physicochemical properties of soil.
Soil source	pH	Organic matter (g/kg)	Total N (g/kg)	Total P (g/kg)	Total K (g/kg)	Available N (mg/kg)	Available P (mg/kg)	Available K (mg/kg)	Cd (mg/kg)
Farm of South China Agricultural University (N23°15', E113°34')	5.76±0.28	32.48±3.22	2.21±0.18	1.04±0.07	19.55±1.38	152.40±4.25	67.24±2.87	162.11±5.22	0.03±0.01
Wengyuan county of Shaoguan (N24°46', E113°49')	6.02±0.31	25.94±2.14	1.34±0.21	0.87±0.08	13.24±1.25	106.37±3.54	35.51±1.25	97.54±3.22	0.40±0.04

## Sheet: Table S3
Table S3 Differentially expressed genes (DEGs) were identified in GmWRKY172-OX soybean lines.
Number	Gene ID	Transcript ID	GO	KEGG	KO_ENTRY	EC	Description	FPKM.WRKY172OX_1	FPKM.WRKY172OX_2	FPKM.ZHCK_1	FPKM.ZHCK_2	Fold change (FC)	Log2(fc)	p value	q value	Regulation	Significant
260	100527900	XM_003520865.4	GO:0000226(microtubule cytoskeleton organization);GO:0000776(kinetochore);GO:0000923(equatorial microtubule organizing center);GO:0000930(gamma-tubulin complex);GO:0005515(protein binding);GO:0005635(nuclear envelope);GO:0005640(nuclear outer membrane);GO:0005739(mitochondrion);GO:0005813(centrosome);GO:0005828(kinetochore microtubule);GO:0007052(mitotic spindle organization);GO:0008274(gamma-tub…	NA	NA	NA	mitotic-spindle organizing protein 1B [Glycine max]	19.6404	21.9595	0.0001	0.0001	207999	17.6662	4.90718e-79	4.77079e-76	up	yes
261	100776039	XM_014777034.2	GO:0005737(cytoplasm);GO:0008150(biological_process);GO:0016021(integral component of membrane)	NA	NA	NA	ankyrin repeat-containing protein BDA1 [Glycine max]	16.5175	20.4343	0.0001	0.0001	184759	17.4953	6.46002e-116	1.52526e-112	up	yes
262	100817437	XM_006572889.3;XR_001384252.1;XR_001384275.1;XR_001384278.1;XR_001384285.1;XR_001384250.1;XR_001384283.2	GO:0005871(kinesin complex);GO:0007018(microtubule-based movement);GO:0008574(ATP-dependent microtubule motor activity, plus-end-directed);GO:0008574(ATP-dependent microtubule motor activity, plus-end-directed)	NA	NA	NA	kinesin-like protein KIN-12A [Glycine max];Kinesin-like protein KIN-12B isoform C [Glycine soja]	14.1501	12.8285	0.0001	0.0001	134893	17.0415	6.76708e-132	2.4854e-128	up	yes
263	100783589	XM_003548819.3	GO:0003735(structural constituent of ribosome);GO:0006412(translation)	03010(Ribosome)	K02935	NA	uncharacterized protein LOC100783589 [Glycine max]	11.1298	7.64485	0.0001	0.0001	93873.1	16.5184	9.06394e-54	5.25629e-51	up	yes
1	100500587	XR_001387302.2	GO:0003723(RNA binding);GO:0005634(nucleus);GO:0009982(pseudouridine synthase activity)	NA	NA	NA	Putative tRNA pseudouridine synthase [Glycine soja]	6.75223	9.55766	0.0001	0.0001	81549.4	16.3154	2.57847e-46	1.1069e-43	up	yes
264	112999385	XR_003264566.1	GO:0005634(nucleus);GO:0008150(biological_process)	NA	NA	NA	Inactive TPR repeat-containing thioredoxin TTL3 [Glycine soja]	7.40821	8.01271	0.0001	0.0001	77104.6	16.2345	3.83493e-73	3.01818e-70	up	yes
265	100793181	XM_003520858.4	GO:0003674(molecular_function);GO:0005886(plasma membrane);GO:0006412(translation);GO:0016021(integral component of membrane)	NA	NA	NA	CASP-like protein 5B2 [Glycine max]	7.89824	7.10088	0.0001	0.0001	74995.6	16.1945	2.55943e-51	1.38692e-48	up	yes
266	100787722	XR_001385963.2;XR_001385965.2;XR_001385967.2;XM_014770307.2;XR_001385969.2;XR_001385966.2;XR_001385968.2;XR_001385964.2;XM_014770306.2;XR_003265357.1	GO:0005634(nucleus);GO:0006336(DNA replication-independent nucleosome assembly);GO:0031491(nucleosome binding);GO:0031491(nucleosome binding)	NA	NA	NA	putative calcium-binding protein CML13 [Glycine soja];calcineurin-binding protein 1 isoform X1 [Glycine max]	6.17147	7.46501	0.0001	0.0001	68182.4	16.0571	1.41601e-95	1.95026e-92	up	yes
267	106798740	XR_001388452.1	NA	NA	NA	NA	hypothetical protein glysoja_003140 [Glycine soja]	6.4932	4.90691	0.0001	0.0001	57000.6	15.7987	6.52185e-31	1.58515e-28	up	yes
268	100812692	XM_006603042.1	GO:0005618(cell wall);GO:0005783(endoplasmic reticulum);GO:0005787(signal peptidase complex);GO:0006465(signal peptide processing);GO:0008233(peptidase activity);GO:0009506(plasmodesma);GO:0009507(chloroplast);GO:0016021(integral component of membrane);GO:0031090(organelle membrane)	03060(Protein export)	K12948	EC:3.4.-.-	signal peptidase complex subunit 3A-like, partial [Glycine max]	4.70158	5.16416	0.0001	0.0001	49328.7	15.5901	7.8446e-24	1.3941e-21	up	yes
269	102661861	XM_006574819.2	GO:0004177(aminopeptidase activity);GO:0005737(cytoplasm);GO:0008235(metalloexopeptidase activity);GO:0016485(protein processing);GO:0046872(metal ion binding)	NA	NA	NA	methionine aminopeptidase 2B-like [Glycine max]	5.30348	4.06758	0.0001	0.0001	46855.3	15.5159	1.45625e-37	4.62849e-35	up	yes
270	100786632	XR_001387476.1;XR_001387465.1;XR_001387467.1;XR_001387471.1;XR_413547.2;XR_001387468.1;XR_001387462.1;XR_001387463.2;XR_001387470.1;XR_001387464.1;XR_001387466.1;XR_001387473.2;XR_001387472.2;XR_001387474.1;XR_001387475.2;XR_001387461.1	GO:0004683(calmodulin-dependent protein kinase activity);GO:0005516(calmodulin binding);GO:0005634(nucleus);GO:0005737(cytoplasm);GO:0009738(abscisic acid-activated signaling pathway);GO:0009931(calcium-dependent protein serine/threonine kinase activity);GO:0018105(peptidyl-serine phosphorylation);GO:0035556(intracellular signal transduction);GO:0046777(protein autophosphorylation);GO:0046777(pro…	04626(Plant-pathogen interaction);00230(Purine metabolism);00230(Purine metabolism)	K18151;K13412	EC:3.5.1.116;EC:2.7.11.1	hypothetical protein D0Y65_001267 [Glycine soja];uncharacterized protein LOC100804859 isoform X2 [Glycine max]	4.55018	4.62494	0.0001	0.0001	45875.6	15.4854	1.33073e-154	8.79748e-151	up	yes
271	100801984	XR_415905.3;XR_415907.3	GO:0003777(microtubule motor activity);GO:0005871(kinesin complex);GO:0007018(microtubule-based movement);GO:0016887(ATPase activity);GO:0016887(ATPase activity)	NA	NA	NA	Retinoblastoma-related protein 1 [Glycine soja]	4.37367	4.45375	0.0001	0.0001	44137.1	15.4297	2.39663e-42	9.00235e-40	up	yes
272	100776811	XM_014768576.2;XR_001385353.2;XR_418698.3	GO:0005154(epidermal growth factor receptor binding);GO:0005525(GTP binding);GO:0005794(Golgi apparatus);GO:0005829(cytosol);GO:0006471(protein ADP-ribosylation);GO:0007264(small GTPase mediated signal transduction);GO:0007612(learning);GO:0016477(cell migration);GO:0031584(activation of phospholipase D activity);GO:0032587(ruffle membrane);GO:0043066(negative regulation of apoptotic process);GO:…	04144(Endocytosis);04144(Endocytosis)	K07937	NA	hypothetical protein GLYMA_16G060600 [Glycine max];ADP-ribosylation factor 2-like isoform X1 [Vigna unguiculata]	3.80751	4.06919	0.0001	0.0001	39383.5	15.2653	2.83593e-52	1.58884e-49	up	yes
273	102667853	XM_006581677.3;XM_014776447.2	GO:0000287(magnesium ion binding);GO:0004765(shikimate kinase activity);GO:0009073(aromatic amino acid family biosynthetic process);GO:0019632(shikimate metabolic process);GO:0019632(shikimate metabolic process)	00400(Phenylalanine, tyrosine and tryptophan biosynthesis);00400(Phenylalanine, tyrosine and tryptophan biosynthesis)	K00891	EC:2.7.1.71	shikimate kinase 1, chloroplastic-like isoform X1 [Glycine max];shikimate kinase 1, chloroplastic-like isoform X2 [Glycine max]	3.63777	4.19765	0.0001	0.0001	39177.1	15.2577	3.85815e-23	6.57378e-21	up	yes
274	100814790	100814790	GO:0005515(protein binding)	NA	NA	NA	TMV resistance protein N isoform A [Glycine soja]	3.96655	3.63353	0.0001	0.0001	38000.4	15.2137	1.01468e-87	1.15657e-84	up	yes
275	100791399	XR_413201.3;XR_001385121.2	GO:0004805(trehalose-phosphatase activity);GO:0005634(nucleus);GO:0005730(nucleolus);GO:0005737(cytoplasm);GO:0005992(trehalose biosynthetic process);GO:0046686(response to cadmium ion);GO:0046686(response to cadmium ion)	00500(Starch and sucrose metabolism);00500(Starch and sucrose metabolism)	K01087	EC:3.1.3.12	hypothetical protein D0Y65_006426 [Glycine soja]	3.87264	3.61029	0.0001	0.0001	37414.7	15.1913	5.8077e-41	2.08667e-38	up	yes
276	102661956	XR_001384703.2	GO:0004843(thiol-dependent ubiquitin-specific protease activity);GO:0005515(protein binding);GO:0005634(nucleus);GO:0005737(cytoplasm);GO:0005829(cytosol);GO:0006511(ubiquitin-dependent protein catabolic process);GO:0009506(plasmodesma);GO:0009867(jasmonic acid mediated signaling pathway);GO:0016579(protein deubiquitination);GO:0036459(thiol-dependent ubiquitinyl hydrolase activity)	NA	NA	NA	hypothetical protein GLYMA_02G139100 [Glycine max]	3.56644	3.56644	0.0001	0.0001	35664.4	15.1222	2.4447e-49	1.22439e-46	up	yes
277	102667246	XM_006598078.3	GO:0003735(structural constituent of ribosome);GO:0005762(mitochondrial large ribosomal subunit)	03010(Ribosome)	K02876	NA	uncharacterized protein LOC100809931 [Glycine max]	2.8926	3.97792	0.0001	0.0001	34352.6	15.0681	2.42404e-22	3.96667e-20	up	yes
278	102669371	XR_003265984.1;XR_003265986.1;XR_003265985.1;XR_001386819.2	GO:0005886(plasma membrane);GO:0005886(plasma membrane)	04016(MAPK signaling pathway - plant);04626(Plant-pathogen interaction);04626(Plant-pathogen interaction)	K13447	EC:1.6.3.-;EC:1.11.1.-	Respiratory burst oxidase-like protein C isoform F [Glycine soja];hypothetical protein GLYMA_20G029600 [Glycine max]	3.11969	3.68317	0.0001	0.0001	34014.3	15.0539	1.53376e-46	6.75981e-44	up	yes
279	106796074	106796074	GO:0005730(nucleolus);GO:0005739(mitochondrion);GO:0005747(mitochondrial respiratory chain complex I);GO:0005773(vacuole);GO:0005774(vacuolar membrane);GO:0005794(Golgi apparatus);GO:0005886(plasma membrane);GO:0007005(mitochondrion organization);GO:0009651(response to salt stress);GO:0009723(response to ethylene);GO:0009733(response to auxin);GO:0016020(membrane);GO:0016021(integral component of…	NA	NA	NA	Prohibitin-3, mitochondrial [Glycine soja]	3.43417	3.13311	0.0001	0.0001	32836.4	15.003	1.10617e-32	2.92516e-30	up	yes
280	102660534	XM_006584127.1	GO:0004674(protein serine/threonine kinase activity);GO:0005886(plasma membrane);GO:0007166(cell surface receptor signaling pathway)	NA	NA	NA	LEAF RUST 10 DISEASE-RESISTANCE LOCUS RECEPTOR-LIKE PROTEIN KINASE-like 1.2 [Glycine max]	3.38652	2.83732	0.0001	0.0001	31119.2	14.9255	1.93789e-23	3.31901e-21	up	yes
281	102670419	XM_026124441.1;XM_026124443.1;XM_026124442.1;XR_003263447.1;XR_003263446.1	GO:0005634(nucleus);GO:0006886(intracellular protein transport);GO:0016020(membrane);GO:0005654(nucleoplasm);GO:0032436(positive regulation of proteasomal ubiquitin-dependent protein catabolic process);GO:0061630(ubiquitin protein ligase activity);GO:0061630(ubiquitin protein ligase activity)	03013(RNA transport);03008(Ribosome biogenesis in eukaryotes);03008(Ribosome biogenesis in eukaryotes)	K00784;K14546	EC:3.1.26.11	protein MODIFIED TRANSPORT TO THE VACUOLE 1 isoform X1 [Glycine max];protein MODIFIED TRANSPORT TO THE VACUOLE 1 isoform X2 [Glycine max];hypothetical protein D0Y65_053034 [Glycine soja]	3.32626	2.86724	0.0001	0.0001	30967.5	14.9185	2.00293e-62	1.20376e-59	up	yes
282	102661945	XR_003263685.1;XM_026124772.1;XM_026124773.1	GO:0003824(catalytic activity);GO:0004758(serine C-palmitoyltransferase activity);GO:0005515(protein binding);GO:0005783(endoplasmic reticulum);GO:0005789(endoplasmic reticulum membrane);GO:0009058(biosynthetic process);GO:0009507(chloroplast);GO:0009793(embryo development ending in seed dormancy);GO:0009825(multidimensional cell growth);GO:0016021(integral component of membrane);GO:0030148(sphin…	00600(Sphingolipid metabolism);00600(Sphingolipid metabolism)	K00654	EC:2.3.1.50	long chain base biosynthesis protein 1-like [Glycine max]	3.81286	2.02984	0.0001	0.0001	29213.5	14.8343	2.00688e-24	3.706e-22	up	yes
283	106798944	XR_001388701.2	GO:0004566(beta-glucuronidase activity);GO:0005576(extracellular region);GO:0005618(cell wall);GO:0005765(lysosomal membrane);GO:0009505(plant-type cell wall);GO:0009826(unidimensional cell growth)	00531(Glycosaminoglycan degradation)	K07964	EC:3.2.1.166	Auxilin-related protein 1 isoform D [Glycine soja]	2.64939	3.0943	0.0001	0.0001	28718.4	14.8097	5.05469e-25	9.65796e-23	up	yes
284	102659710	XR_001385644.2;XR_001385646.2;XR_001385645.2	GO:0005886(plasma membrane);GO:0006810(transport);GO:0022857(transmembrane transporter activity);GO:0022857(transmembrane transporter activity)	NA	NA	NA	hypothetical protein GLYMA_17G174700 [Glycine max]	2.63935	2.77565	0.0001	0.0001	27075	14.7247	9.42322e-45	3.84549e-42	up	yes
285	100783050	XM_014774624.2;XM_014774631.2;XM_014774628.2;XM_003516307.4	GO:0005198(structural molecule activity);GO:0030125(clathrin vesicle coat);GO:0032050(clathrin heavy chain binding);GO:0072583(clathrin-dependent endocytosis);GO:0072583(clathrin-dependent endocytosis)	04144(Endocytosis);04144(Endocytosis)	K04645	NA	Clathrin light chain 2 isoform E, partial [Glycine soja]	2.50962	2.76861	0.0001	0.0001	26391.1	14.6878	2.58571e-47	1.17083e-44	up	yes
286	100802131	XM_003547293.4	GO:0005576(extracellular region);GO:0009055(electron transfer activity);GO:0009507(chloroplast);GO:0016614(oxidoreductase activity, acting on CH-OH group of donors);GO:0050660(flavin adenine dinucleotide binding);GO:0055114(oxidation-reduction process)	00052(Galactose metabolism);00500(Starch and sucrose metabolism)	K01187	EC:3.2.1.20	berberine bridge enzyme-like 8 [Glycine max]	2.45683	2.63311	0.0001	0.0001	25449.7	14.6354	7.8794e-37	2.41161e-34	up	yes
287	102664726	XR_001383076.2	GO:0000386(second spliceosomal transesterification activity);GO:0005681(spliceosomal complex)	03040(Spliceosome)	K12819	NA	Pre-mRNA-splicing factor SLU7-A [Glycine soja]	2.29648	2.73973	0.0001	0.0001	25181	14.6201	4.53947e-30	1.0718e-27	up	yes
288	106798388	XR_003266743.1	GO:0005507(copper ion binding);GO:0009505(plant-type cell wall);GO:0009506(plasmodesma);GO:0016722(oxidoreductase activity, oxidizing metal ions);GO:0046658(anchored component of plasma membrane)	NA	NA	NA	Monocopper oxidase-like protein SKU5 isoform A [Glycine soja]	2.69138	2.2322	0.0001	0.0001	24617.9	14.5874	5.45778e-40	1.87924e-37	up	yes
2	100791132	XM_003557010.3	GO:0003723(RNA binding);GO:0005634(nucleus);GO:0009982(pseudouridine synthase activity)	NA	NA	NA	putative tRNA pseudouridine synthase [Glycine max]	2.65287	2.09731	0.0001	0.0001	23750.9	14.5357	3.4923e-33	9.46212e-31	up	yes
289	113000781	XR_003266083.1	GO:0005634(nucleus)	NA	NA	NA	uncharacterized protein LOC100799942 isoform X2 [Glycine max]	1.73586	2.96113	0.0001	0.0001	23485	14.5194	5.61041e-19	7.44787e-17	up	yes
290	100792200	XM_014776703.2	GO:0009416(response to light stimulus);GO:0009733(response to auxin)	04075(Plant hormone signal transduction)	K14506	EC:6.3.2.52	LOW QUALITY PROTEIN: jasmonic acid-amido synthetase JAR1 [Glycine max]	2.49981	2.08118	0.0001	0.0001	22904.9	14.4834	1.44587e-26	2.98707e-24	up	yes
291	100798541	100798541	GO:0000723(telomere maintenance);GO:0000784(nuclear chromosome, telomeric region);GO:0003684(damaged DNA binding);GO:0003690(double-stranded DNA binding);GO:0004003(ATP-dependent DNA helicase activity);GO:0006303(double-strand break repair via nonhomologous end joining);GO:0006310(DNA recombination);GO:0032508(DNA duplex unwinding);GO:0042162(telomeric DNA binding);GO:0043564(Ku70:Ku80 complex);G…	03450(Non-homologous end-joining)	K10885	NA	ATP-dependent DNA helicase 2 subunit KU80 [Glycine soja]	1.73136	2.20616	0.0001	0.0001	19687.6	14.265	1.74321e-29	4.00152e-27	up	yes
292	100777104	XM_006582101.3	GO:0008150(biological_process);GO:0016021(integral component of membrane)	NA	NA	NA	ankyrin repeat-containing protein BDA1 [Glycine max]	1.59479	2.30674	0.0001	0.0001	19507.7	14.2518	1.37511e-25	2.67377e-23	up	yes
293	100819401	XM_014762012.2	GO:0003674(molecular_function);GO:0005634(nucleus)	00040(Pentose and glucuronate interconversions);00053(Ascorbate and aldarate metabolism);00520(Amino sugar and nucleotide sugar metabolism)	K16190	EC:2.7.1.43	uncharacterized protein LOC106796080 isoform X2 [Glycine max]	2.36059	1.50598	0.0001	0.0001	19332.8	14.2388	3.97493e-28	8.58767e-26	up	yes
294	102659541	XM_006592198.2	GO:0000209(protein polyubiquitination);GO:0043161(proteasome-mediated ubiquitin-dependent protein catabolic process);GO:0061630(ubiquitin protein ligase activity)	NA	NA	NA	uncharacterized protein LOC102659541 [Glycine max]	1.59447	2.22814	0.0001	0.0001	19113	14.2223	9.66576e-32	2.4918e-29	up	yes
295	100808109	XM_003557025.4	GO:0016491(oxidoreductase activity)	NA	NA	NA	15-hydroxyprostaglandin dehydrogenase [NAD(+)] [Glycine max]	2.02348	1.62231	0.0001	0.0001	18228.9	14.1539	2.18966e-22	3.60096e-20	up	yes
296	102661367	XM_006592353.3;XM_014764808.2	GO:0003924(GTPase activity);GO:0005198(structural molecule activity);GO:0005515(protein binding);GO:0005525(GTP binding);GO:0005737(cytoplasm);GO:0009507(chloroplast);GO:0009534(chloroplast thylakoid);GO:0009570(chloroplast stroma);GO:0010020(chloroplast fission);GO:0032153(cell division site);GO:0043621(protein self-association);GO:0051301(cell division);GO:0051301(cell division)	NA	NA	NA	uncharacterized protein LOC100797980 isoform X2 [Glycine max]	1.50512	1.56161	0.0001	0.0001	15333.6	13.9044	1.46616e-33	4.07259e-31	up	yes
297	106797951	106797951	GO:0004674(protein serine/threonine kinase activity);GO:0005515(protein binding);GO:0005524(ATP binding);GO:0005634(nucleus);GO:0005886(plasma membrane);GO:0006468(protein phosphorylation);GO:0009506(plasmodesma);GO:0009755(hormone-mediated signaling pathway);GO:0010183(pollen tube guidance);GO:0016020(membrane);GO:0016021(integral component of membrane);GO:0016301(kinase activity);GO:0090406(pol…	NA	NA	NA	MDIS1-interacting receptor like kinase 2 [Glycine soja]	1.57917	1.48348	0.0001	0.0001	15313.3	13.9025	1.9753e-29	4.47216e-27	up	yes
298	102668032	XM_006603218.2	NA	00230(Purine metabolism);00240(Pyrimidine metabolism);03030(DNA replication);03410(Base excision repair);03420(Nucleotide excision repair);03440(Homologous recombination)	K02335	EC:2.7.7.7	uncharacterized protein LOC102668032 [Glycine max]	1.34967	1.63757	0.0001	0.0001	14936.2	13.8665	3.98143e-18	4.9476e-16	up	yes
299	102662734	XM_026125352.1;XM_026125351.1	GO:0005634(nucleus);GO:0008568(microtubule-severing ATPase activity);GO:0031122(cytoplasmic microtubule organization);GO:0031122(cytoplasmic microtubule organization)	03013(RNA transport);03013(RNA transport)	K03231	NA	ATPase family AAA domain-containing protein 1-A isoform X2 [Glycine max];ATPase family AAA domain-containing protein 1-A isoform X1 [Glycine max]	1.30391	1.66133	0.0001	0.0001	14826.2	13.8559	2.10876e-17	2.42031e-15	up	yes
300	100790535	100790535	GO:0004252(serine-type endopeptidase activity);GO:0005618(cell wall)	NA	NA	NA	Subtilisin-like protease [Glycine soja]	1.30856	1.38746	0.0001	0.0001	13480.1	13.7185	3.94291e-26	7.94714e-24	up	yes
301	102660177	102660177	GO:0005886(plasma membrane);GO:0016021(integral component of membrane);GO:0042626(ATPase activity, coupled to transmembrane movement of substances)	02010(ABC transporters)	K05681	NA	putative white-brown complex-like protein 30 [Glycine soja]	1.0213	1.61918	0.0001	0.0001	13202.4	13.6885	1.45043e-18	1.88015e-16	up	yes
302	100780785	XM_003522055.4	GO:0003700(DNA binding transcription factor activity);GO:0005634(nucleus);GO:0006355(regulation of transcription, DNA-templated);GO:0043565(sequence-specific DNA binding)	04075(Plant hormone signal transduction)	K14494	NA	scarecrow-like protein 9 [Glycine max]	1.1973	1.36226	0.0001	0.0001	12797.8	13.6436	6.0281e-31	1.47599e-28	up	yes
303	112997753	112997753	GO:0005739(mitochondrion);GO:0016021(integral component of membrane);GO:0046786(viral replication complex formation and maintenance)	NA	NA	NA	Tobamovirus multiplication protein 3 isoform B [Glycine soja]	1.47792	1.0401	0.0001	0.0001	12590.1	13.62	4.12384e-21	6.3698e-19	up	yes
304	100812571	100812571	GO:0004674(protein serine/threonine kinase activity);GO:0005886(plasma membrane);GO:0006468(protein phosphorylation);GO:0006952(defense response);GO:0009506(plasmodesma)	NA	NA	NA	cysteine-rich receptor-like protein kinase 10 [Abrus precatorius]	1.19788	1.20056	0.0001	0.0001	11992.2	13.5498	9.34672e-19	1.22602e-16	up	yes
305	100792128	XM_006576330.3	GO:0004497(monooxygenase activity);GO:0005506(iron ion binding);GO:0005783(endoplasmic reticulum);GO:0016021(integral component of membrane);GO:0016705(oxidoreductase activity, acting on paired donors, with incorporation or reduction of molecular oxygen);GO:0019825(oxygen binding);GO:0020037(heme binding);GO:0055114(oxidation-reduction process)	00071(Fatty acid degradation);00073(Cutin, suberine and wax biosynthesis)	K20495	EC:1.14.14.80	cytochrome P450 704C1 [Glycine max]	1.54219	0.834404	0.0001	0.0001	11883	13.5366	4.2703e-20	6.3298e-18	up	yes
306	100780541	100780541	GO:0004061(arylformamidase activity);GO:0019441(tryptophan catabolic process to kynurenine)	NA	NA	NA	putative cyclase precursor [Glycine max]	1.02245	1.13416	0.0001	0.0001	10783.1	13.3965	1.08619e-16	1.2008e-14	up	yes
307	100816339	XR_001385157.1;XR_001385156.1;XR_001385160.1;XR_001385158.1;XR_001385159.1	GO:0005515(protein binding);GO:0005634(nucleus);GO:0006355(regulation of transcription, DNA-templated);GO:0008270(zinc ion binding);GO:0009506(plasmodesma);GO:0009585(red, far-red light phototransduction);GO:0009639(response to red or far red light);GO:0009639(response to red or far red light)	NA	NA	NA	protein FAR1-RELATED SEQUENCE 3 isoform X2 [Glycine max]	0.90173	1.16831	0.0001	0.0001	10350.2	13.3374	7.40675e-26	1.47488e-23	up	yes
308	100784800	XM_014776624.1;XM_014776622.1;XR_001388699.1;XM_014776620.1;XM_014776618.2;XM_014776621.1;XM_014776619.1;XM_006581974.2;XM_014776623.1;XR_003267406.1;XR_001388697.2;XR_414790.2;XM_006581973.2;XR_001388700.1;XR_414788.2;XR_414789.2;XR_001388698.2	GO:0003674(molecular_function);GO:0005634(nucleus);GO:0008150(biological_process);GO:0008150(biological_process)	NA	NA	NA	Auxilin-related protein 1 isoform B [Glycine soja];hypothetical protein GLYMA_06G207700 [Glycine max]	0.956369	1.06246	0.0001	0.0001	10094.1	13.3012	9.86941e-22	1.56843e-19	up	yes
3	100776284	XM_014778423.1	GO:0004672(protein kinase activity);GO:0005524(ATP binding);GO:0005886(plasma membrane);GO:0006468(protein phosphorylation);GO:0016021(integral component of membrane)	NA	NA	NA	probable LRR receptor-like serine/threonine-protein kinase At1g51880, partial [Glycine max]	1.1777	0.839876	0.0001	0.0001	10087.9	13.3003	5.64991e-18	6.91696e-16	up	yes
309	100782378	100782378	GO:0003855(3-dehydroquinate dehydratase activity);GO:0004764(shikimate 3-dehydrogenase (NADP+) activity);GO:0005829(cytosol);GO:0009073(aromatic amino acid family biosynthetic process);GO:0009423(chorismate biosynthetic process);GO:0009507(chloroplast);GO:0009570(chloroplast stroma);GO:0009793(embryo development ending in seed dormancy);GO:0019632(shikimate metabolic process);GO:0050661(NADP bind…	00400(Phenylalanine, tyrosine and tryptophan biosynthesis)	K13832	EC:4.2.1.10;EC:1.1.1.25	Bifunctional 3-dehydroquinate dehydratase/shikimate dehydrogenase, chloroplastic isoform B [Glycine soja]	1.03603	0.914698	0.0001	0.0001	9753.63	13.2517	6.24101e-18	7.572e-16	up	yes
310	102661121	XM_014766071.1	GO:0005634(nucleus);GO:0008483(transaminase activity);GO:0010073(meristem maintenance);GO:0010082(regulation of root meristem growth);GO:0016458(gene silencing)	00520(Amino sugar and nucleotide sugar metabolism)	K12448	EC:5.1.3.5	Serine/threonine-protein phosphatase 7 long form-like isoform A [Glycine soja]	0.706224	1.23795	0.0001	0.0001	9720.85	13.2469	5.45079e-20	7.78218e-18	up	yes
311	100781370	XM_003526004.4	GO:0004674(protein serine/threonine kinase activity);GO:0005886(plasma membrane);GO:0006468(protein phosphorylation)	00230(Purine metabolism);00240(Pyrimidine metabolism);03020(RNA polymerase)	K03006	EC:2.7.7.6	ankyrin repeat-containing protein BDA1 [Glycine max]	0.637387	1.24547	0.0001	0.0001	9414.3	13.2006	1.08734e-25	2.1394e-23	up	yes
312	100795627	XM_014770362.2;XM_014770363.1;XM_014770364.1;XM_014770361.1;XM_026126662.1	GO:0000325(plant-type vacuole);GO:0005524(ATP binding);GO:0005773(vacuole);GO:0005774(vacuolar membrane);GO:0005886(plasma membrane);GO:0008559(xenobiotic transmembrane transporting ATPase activity);GO:0009506(plasmodesma);GO:0010290(chlorophyll catabolite transmembrane transporter activity);GO:0015431(glutathione S-conjugate-exporting ATPase activity);GO:0016021(integral component of membrane);G…	02010(ABC transporters);02010(ABC transporters)	K05666	NA	ABC transporter C family member 3 isoform X1 [Glycine max];ABC transporter C family member 3 isoform X2 [Glycine max]	0.492629	0.97707	0.0001	0.0001	7348.49	12.8432	2.62845e-24	4.80019e-22	up	yes
313	102661378	102661378	GO:0003674(molecular_function);GO:0008150(biological_process)	NA	NA	NA	hypothetical protein glysoja_039111 [Glycine soja]	0.801238	0.562699	0.0001	0.0001	6819.69	12.7355	2.74609e-20	4.08882e-18	up	yes
314	100794705	XM_014768640.2;XM_026126008.1	GO:0005515(protein binding);GO:0006952(defense response);GO:0007165(signal transduction);GO:0043531(ADP binding);GO:0043531(ADP binding)	NA	NA	NA	protein SUPPRESSOR OF npr1-1, CONSTITUTIVE 1 isoform X2 [Glycine max];TMV resistance protein N isoform X1 [Glycine max]	0.477802	0.871736	0.0001	0.0001	6747.69	12.7202	3.70838e-21	5.75496e-19	up	yes
315	100817184	100817184	GO:0005524(ATP binding);GO:0005739(mitochondrion);GO:0005829(cytosol);GO:0009409(response to cold);GO:0009507(chloroplast);GO:0009570(chloroplast stroma);GO:0010319(stromule);GO:0016491(oxidoreductase activity);GO:0016656(monodehydroascorbate reductase (NADH) activity);GO:0046686(response to cadmium ion);GO:0050660(flavin adenine dinucleotide binding);GO:0055114(oxidation-reduction process)	00053(Ascorbate and aldarate metabolism)	K08232	EC:1.6.5.4	hypothetical protein KK1_014061, partial [Cajanus cajan]	0.660489	0.673948	0.0001	0.0001	6672.19	12.7039	4.98465e-19	6.64385e-17	up	yes
4	100804650	XM_006602676.2	GO:0004674(protein serine/threonine kinase activity);GO:0005886(plasma membrane);GO:0006468(protein phosphorylation);GO:0006952(defense response);GO:0009506(plasmodesma)	NA	NA	NA	cysteine-rich receptor-like protein kinase 8 [Glycine max]	0.668947	0.43875	0.0001	0.0001	5538.48	12.4353	9.45661e-19	1.23553e-16	up	yes
316	102662350	XR_003265525.1	GO:0004674(protein serine/threonine kinase activity);GO:0005634(nucleus);GO:0005829(cytosol);GO:0016020(membrane);GO:0016301(kinase activity);GO:0016310(phosphorylation)	00230(Purine metabolism);00240(Pyrimidine metabolism);03030(DNA replication);03410(Base excision repair);03420(Nucleotide excision repair);03440(Homologous recombination)	K02335	EC:2.7.7.7	uncharacterized protein LOC100804859 isoform X2 [Glycine max]	0.572286	0.402037	0.0001	0.0001	4871.61	12.2502	5.20551e-21	7.96612e-19	up	yes
317	100805036	100805036	GO:0005737(cytoplasm);GO:0006952(defense response);GO:0007165(signal transduction);GO:0016021(integral component of membrane);GO:0043531(ADP binding)	NA	NA	NA	hypothetical protein GLYMA_03G052800 [Glycine max]	6.7302	8.32618	0.009581	0.0001	1555.25	10.6029	7.22652e-127	2.17157e-123	up	yes
318	100810646	XM_003546627.4	GO:0000786(nucleosome);GO:0003677(DNA binding);GO:0005634(nucleus);GO:0006334(nucleosome assembly);GO:0031492(nucleosomal DNA binding)	NA	NA	NA	uncharacterized protein LOC110629262 [Manihot esculenta]	69.244	47.2849	0.0001	0.082714	1407.12	10.4585	3.17968e-118	8.08495e-115	up	yes
319	100810158	XM_014766058.2	GO:0004806(triglyceride lipase activity);GO:0005886(plasma membrane);GO:0006629(lipid metabolic process)	04933(AGE-RAGE signaling pathway in diabetic complications)	K06236	NA	uncharacterized protein LOC100810158 [Glycine max]	20.7164	30.6604	0.028278	0.075007	497.428	8.95834	1.44187e-112	3.1774e-109	up	yes
320	100812513	XM_014773490.2;XR_003266445.1;XM_026127737.1;XM_026127736.1;XM_026127739.1;XM_026127740.1;XM_026127738.1	GO:0003729(mRNA binding);GO:0005737(cytoplasm);GO:0048312(intracellular distribution of mitochondria);GO:0005634(nucleus);GO:0043565(sequence-specific DNA binding);GO:0045944(positive regulation of transcription by RNA polymerase II);GO:0045944(positive regulation of transcription by RNA polymerase II)	NA	NA	NA	hypothetical protein GLYMA_03G039900 [Glycine max];Clustered mitochondria protein [Glycine soja]	12.1764	13.3564	0.0539852	0.0001	472.084	8.8829	7.97115e-119	2.19572e-115	up	yes
321	100807691	XM_003521935.4	GO:0009813(flavonoid biosynthetic process);GO:0043231(intracellular membrane-bounded organelle);GO:0052696(flavonoid glucuronidation);GO:0080043(quercetin 3-O-glucosyltransferase activity);GO:0080044(quercetin 7-O-glucosyltransferase activity)	00940(Phenylpropanoid biosynthesis)	K12356	EC:2.4.1.111	UDP-glycosyltransferase 72D1 [Glycine max]	16.0638	21.6616	0.087291	0.025716	333.833	8.38298	1.28177e-105	2.11845e-102	up	yes
322	100803506	XM_006593765.3	GO:0005829(cytosol);GO:0006418(tRNA aminoacylation for protein translation)	00450(Selenocompound metabolism);00970(Aminoacyl-tRNA biosynthesis)	K01874	EC:6.1.1.10	methionine--tRNA ligase, cytoplasmic [Glycine max]	6.98214	4.6153	0.048752	0.0001	237.399	7.89117	7.56111e-52	4.16554e-49	up	yes
323	100795094	XM_014770789.2	GO:0005886(plasma membrane);GO:0006952(defense response)	03060(Protein export);04141(Protein processing in endoplasmic reticulum);04145(Phagosome)	K09481	NA	protein transport protein Sec61 subunit beta [Glycine max]	3.42336	5.03552	0.0001	0.045105	187.123	7.54784	8.70091e-30	2.02541e-27	up	yes
324	106796343	XM_014768464.2;XR_001385297.2	GO:0003723(RNA binding);GO:0003729(mRNA binding);GO:0005634(nucleus);GO:0005681(spliceosomal complex);GO:0005829(cytosol);GO:0006397(mRNA processing);GO:0008380(RNA splicing);GO:0010228(vegetative to reproductive phase transition of meristem);GO:0051028(mRNA transport);GO:1901000(regulation of response to salt stress);GO:2000070(regulation of response to water deprivation);GO:2000070(regulation o…	03015(mRNA surveillance pathway);03015(mRNA surveillance pathway)	K14411	NA	heterogeneous nuclear ribonucleoprotein 1 [Glycine max];Heterogeneous nuclear ribonucleoprotein 1 isoform B [Glycine soja]	12.0348	10.9351	0.0001	0.123064	186.499	7.54302	1.53931e-44	6.20512e-42	up	yes
325	106795140	XR_001383382.2;XR_003263461.1;XR_003263460.1;XR_003263463.1;XR_003263462.1	GO:0004497(monooxygenase activity);GO:0004497(monooxygenase activity)	NA	NA	NA	Cytochrome P450 734A1 [Glycine soja];hypothetical protein D0Y65_030692 [Glycine soja]	11.199	10.5133	0.0489422	0.0683937	185.044	7.53172	2.44187e-94	3.22864e-91	up	yes
326	100795415	XR_003264991.1;XM_006599111.2;XM_014769003.2;XM_006599110.3;XR_001385517.2;XR_418770.2;XM_014769004.2;XR_418772.2;XM_014769009.2;XR_003264990.1;XM_006599108.3;XM_014769006.1;XR_001385516.1;XR_001385518.2;XM_014769007.2;XM_014769008.2;XR_418771.2;XM_014769005.1;XR_003264992.1	GO:0004812(aminoacyl-tRNA ligase activity);GO:0005524(ATP binding);GO:0005737(cytoplasm);GO:0005739(mitochondrion);GO:0006418(tRNA aminoacylation for protein translation);GO:0009507(chloroplast);GO:0016020(membrane);GO:0004596(peptide alpha-N-acetyltransferase activity);GO:0017196(N-terminal peptidyl-methionine acetylation);GO:0017196(N-terminal peptidyl-methionine acetylation)	00970(Aminoacyl-tRNA biosynthesis);00970(Aminoacyl-tRNA biosynthesis)	K01876	EC:6.1.1.12	Protein ENHANCED DISEASE RESISTANCE 2 [Glycine soja];aspartate--tRNA ligase, chloroplastic/mitochondrial isoform X6 [Glycine max];aspartate--tRNA ligase, chloroplastic/mitochondrial isoform X1 [Glycine max];Aspartate--tRNA ligase, chloroplastic/mitochondrial [Glycine soja];aspartate--tRNA ligase, chloroplastic/mitochondrial isoform X2 [Glycine max];aspartate--tRNA ligase, chloroplastic/mitochondr…	1.87347	1.99028	0.0001	0.0217182	177.088	7.46832	1.73001e-49	8.79774e-47	up	yes
327	100809670	XM_006576702.2;XM_014773719.1;XM_014773720.1;XM_003521052.3;XM_014773722.2	GO:0016104(triterpenoid biosynthetic process);GO:0042300(beta-amyrin synthase activity);GO:0042300(beta-amyrin synthase activity)	00909(Sesquiterpenoid and triterpenoid biosynthesis);00909(Sesquiterpenoid and triterpenoid biosynthesis)	K15813	EC:5.4.99.39	beta-amyrin synthase [Glycine max]	0.552303	0.5314	0.0001	0.00741993	144.111	7.17103	4.55638e-20	6.6642e-18	up	yes
328	100799390	XM_003540263.4	GO:0003674(molecular_function);GO:0005634(nucleus);GO:0005829(cytosol);GO:0010089(xylem development)	NA	NA	NA	vascular-related unknown protein 1 [Glycine max]	11.8899	12.1494	0.0001	0.242248	99.1933	6.63217	3.17909e-40	1.12995e-37	up	yes
329	100305367	NM_001251183.1	GO:0005886(plasma membrane)	NA	NA	NA	stress-induced receptor-like kinase precursor [Glycine max]	1.02064	1.33028	0.024372	0.0001	96.0655	6.58595	4.34132e-19	5.8098e-17	up	yes
330	102664150	XM_006576517.3	NA	NA	NA	NA	uncharacterized protein LOC102664150 [Glycine max]	2.40148	2.27198	0.056395	0.0001	82.7233	6.37022	1.30938e-23	2.26605e-21	up	yes
331	113001152	XM_026127745.1	GO:0005515(protein binding);GO:0005524(ATP binding);GO:0005576(extracellular region);GO:0006952(defense response);GO:0043531(ADP binding)	03040(Spliceosome)	K12818	EC:3.6.4.13	putative disease resistance RPP13-like protein 1 [Glycine max]	5.96908	6.07731	0.112601	0.041388	78.2289	6.28963	2.04952e-63	1.27824e-60	up	yes
332	102660280	XR_003267412.1;XM_014776633.2;XM_026128952.1;XR_003267413.1;XM_026128953.1;XM_026128954.1;XM_026128951.1;XM_014776639.2;XM_026128956.1;XM_014776634.2;XM_014776637.2;XM_014776638.2;XM_026128955.1;XM_014776640.2	GO:0004556(alpha-amylase activity);GO:0005975(carbohydrate metabolic process);GO:0005983(starch catabolic process);GO:0009507(chloroplast);GO:0009569(chloroplast starch grain);GO:0009570(chloroplast stroma);GO:0019156(isoamylase activity);GO:0003735(structural constituent of ribosome);GO:0006412(translation);GO:0022625(cytosolic large ribosomal subunit);GO:0022625(cytosolic large ribosomal subuni…	00500(Starch and sucrose metabolism);00230(Purine metabolism);00240(Pyrimidine metabolism);03018(RNA degradation);03018(RNA degradation)	K00962;K01214	EC:2.7.7.8;EC:3.2.1.68	U-box domain-containing protein 14 [Glycine soja];phosphatidylinositol 4-phosphate 5-kinase 7 isoform X1 [Glycine max];phosphatidylinositol 4-phosphate 5-kinase 7 isoform X2 [Glycine max];Isoamylase 3, chloroplastic isoform B [Glycine soja];radial spoke head 10 homolog B isoform X3 [Glycine max]	3.50076	3.14204	0.0189884	0.0732891	71.9871	6.16967	2.00689e-50	1.05298e-47	up	yes
333	106798389	106798389	GO:0016165(linoleate 13S-lipoxygenase activity)	00591(Linoleic acid metabolism)	K15718	EC:1.13.11.58	lipoxygenase L-5 [Glycine max]	7.7223	10.1825	0.124036	0.167049	61.5105	5.94276	1.72397e-35	5.13387e-33	up	yes
334	102659388	XM_014768971.2	GO:0004177(aminopeptidase activity);GO:0005737(cytoplasm);GO:0005773(vacuole);GO:0005829(cytosol);GO:0006508(proteolysis);GO:0008235(metalloexopeptidase activity);GO:0009507(chloroplast);GO:0009570(chloroplast stroma);GO:0016805(dipeptidase activity);GO:0030145(manganese ion binding);GO:0046686(response to cadmium ion)	00480(Glutathione metabolism)	K01255	EC:3.4.11.1	leucine aminopeptidase 2, chloroplastic [Glycine max]	7.07376	8.35009	0.290615	0.0001	53.0549	5.72941	2.28311e-09	1.44852e-07	up	yes
335	106794110	XM_006593747.3	GO:0005886(plasma membrane)	NA	NA	NA	LEAF RUST 10 DISEASE-RESISTANCE LOCUS RECEPTOR-LIKE PROTEIN KINASE-like 2.5 [Glycine max]	1.54619	1.87429	0.0001	0.066028	51.7252	5.69279	3.52159e-18	4.40933e-16	up	yes
336	100802386	100802386	GO:0005737(cytoplasm);GO:0006952(defense response);GO:0007165(signal transduction);GO:0016021(integral component of membrane);GO:0043531(ADP binding)	NA	NA	NA	TMV resistance protein N isoform X2 [Glycine max]	4.20642	4.28486	0.112304	0.066839	47.3994	5.5668	3.69838e-66	2.39705e-63	up	yes
337	100780335	XM_003530070.4	GO:0004497(monooxygenase activity)	NA	NA	NA	cytochrome P450 714C2 [Glycine max]	6.08566	4.69486	0.0243	0.206894	46.6298	5.54318	4.73586e-23	7.94639e-21	up	yes
338	102661673	XM_014770709.2	GO:0004674(protein serine/threonine kinase activity);GO:0005886(plasma membrane);GO:0006468(protein phosphorylation);GO:0006952(defense response);GO:0009506(plasmodesma)	NA	NA	NA	hypothetical protein GLYMA_18G219300 [Glycine max]	1.66051	1.41007	0.072183	0.0001	42.4799	5.40871	4.4907e-16	4.81948e-14	up	yes
339	102668962	XR_412698.3	GO:0004252(serine-type endopeptidase activity);GO:0005618(cell wall)	00908(Zeatin biosynthesis)	K00279	EC:1.5.99.12	uncharacterized protein LOC102663740 [Glycine max]	0.670431	0.522352	0.0001	0.028377	41.8858	5.38839	5.65322e-13	4.89181e-11	up	yes
340	100793088	XM_014777572.2	GO:0004650(polygalacturonase activity);GO:0005576(extracellular region);GO:0005975(carbohydrate metabolic process);GO:0016829(lyase activity);GO:0071555(cell wall organization)	00040(Pentose and glucuronate interconversions)	K01184	EC:3.2.1.15	polygalacturonase [Glycine max]	0.837454	0.598311	0.0001	0.035915	39.8658	5.31708	2.05638e-12	1.73845e-10	up	yes
341	102660466	XR_003267980.1;XR_003267979.1;XR_001389664.1;XR_001389665.1	GO:0004176(ATP-dependent peptidase activity);GO:0005515(protein binding);GO:0005524(ATP binding);GO:0005618(cell wall);GO:0005739(mitochondrion);GO:0005829(cytosol);GO:0009507(chloroplast);GO:0009532(plastid stroma);GO:0009535(chloroplast thylakoid membrane);GO:0009536(plastid);GO:0009570(chloroplast stroma);GO:0009658(chloroplast organization);GO:0009706(chloroplast inner membrane);GO:0009735(re…	NA	NA	NA	hypothetical protein LR48_Vigan10g095300 [Vigna angularis];ATP-dependent Clp protease ATP-binding subunit ClpA-like CD4B, chloroplastic, partial [Glycine soja]	4.89104	3.45108	0.0916112	0.122011	39.0508	5.28728	4.46979e-23	7.57687e-21	up	yes
342	100800021	XM_003533825.4	GO:0008171(O-methyltransferase activity);GO:0008757(S-adenosylmethionine-dependent methyltransferase activity);GO:0019438(aromatic compound biosynthetic process)	00943(Isoflavonoid biosynthesis)	K13262	EC:2.1.1.150	isoflavone-7-O-methyltransferase 6 [Glycine max]	7.93923	13.4869	0.484402	0.069624	38.6734	5.27327	1.50157e-19	2.0681e-17	up	yes
343	100776106	XM_003533340.4	GO:0004497(monooxygenase activity);GO:0055114(oxidation-reduction process)	00380(Tryptophan metabolism)	K11816	EC:1.14.13.168	indole-3-pyruvate monooxygenase YUCCA2 [Glycine max]	1.06685	0.790907	0.048505	0.0001	38.2214	5.25631	3.67941e-14	3.48489e-12	up	yes
5	100808321	XM_003546540.4	NA	NA	NA	NA	repetitive proline-rich cell wall protein 2 [Glycine max]	13.5211	49.4818	1.3625	0.297539	37.9526	5.24613	1.28397e-14	1.25939e-12	up	yes
344	100784778	XM_014776017.1	GO:0016165(linoleate 13S-lipoxygenase activity)	00591(Linoleic acid metabolism)	K15718	EC:1.13.11.58	linoleate 9S-lipoxygenase-4 [Glycine max]	1.2525	2.03245	0.0001	0.088716	36.9861	5.20891	3.6474e-12	2.99169e-10	up	yes
345	102665307	XR_003263474.1	GO:0000439(core TFIIH complex);GO:0003690(double-stranded DNA binding);GO:0003700(DNA binding transcription factor activity);GO:0005675(holo TFIIH complex);GO:0006289(nucleotide-excision repair);GO:0008353(RNA polymerase II carboxy-terminal domain kinase activity);GO:0070816(phosphorylation of RNA polymerase II C-terminal domain)	03022(Basal transcription factors);03420(Nucleotide excision repair)	K03144	NA	hypothetical protein GLYMA_13G180800 [Glycine max]	0.805635	0.651519	0.0001	0.039501	36.7959	5.20147	8.11046e-14	7.55186e-12	up	yes
346	100790065	XM_003540491.4	GO:0016020(membrane);GO:0016709(oxidoreductase activity, acting on paired donors, with incorporation or reduction of molecular oxygen, NAD(P)H as one donor, and incorporation of one atom of oxygen);GO:0044550(secondary metabolite biosynthetic process)	NA	NA	NA	Cytochrome P450 705A20 [Glycine soja]	1.45538	2.00811	0.094778	0.0001	36.5048	5.19001	1.05014e-13	9.66917e-12	up	yes
347	100801581	XM_014778148.2	GO:0005739(mitochondrion);GO:0005777(peroxisome);GO:0006693(prostaglandin metabolic process);GO:0008270(zinc ion binding);GO:0036132(13-prostaglandin reductase activity);GO:0045599(negative regulation of fat cell differentiation);GO:0055114(oxidation-reduction process)	NA	NA	NA	prostaglandin reductase-3 [Glycine max]	3.93402	3.73091	0.215047	0.0001	35.6265	5.15488	9.04608e-14	8.37586e-12	up	yes
348	100815941	XR_417019.3	NA	NA	NA	NA	hypothetical protein glysoja_044213 [Glycine soja]	5.17059	4.95796	0.21798	0.070541	35.1051	5.13361	5.76854e-22	9.21155e-20	up	yes
349	100793377	XM_003553577.4	GO:0004683(calmodulin-dependent protein kinase activity);GO:0005516(calmodulin binding);GO:0005634(nucleus);GO:0005737(cytoplasm);GO:0005886(plasma membrane);GO:0009738(abscisic acid-activated signaling pathway);GO:0009931(calcium-dependent protein serine/threonine kinase activity);GO:0018105(peptidyl-serine phosphorylation);GO:0035556(intracellular signal transduction);GO:0046777(protein autopho…	04626(Plant-pathogen interaction)	K13412	EC:2.7.11.1	calcium-dependent protein kinase 26 [Glycine max]	1.2223	1.63576	0.0001	0.083891	34.0282	5.08866	4.91238e-13	4.27312e-11	up	yes
350	100799020	XM_003522038.3	NA	NA	NA	NA	uncharacterized protein LOC100799020 [Glycine max]	44.2551	47.8944	1.26972	1.6646	31.4041	4.97288	2.49469e-89	3.05414e-86	up	yes
351	100783398	XR_001385251.2;XR_001385250.2;XR_001385249.2	GO:0005096(GTPase activator activity);GO:0005737(cytoplasm);GO:0043547(positive regulation of GTPase activity);GO:0043547(positive regulation of GTPase activity)	NA	NA	NA	hypothetical protein GLYMA_15G187300 [Glycine max]	2.20423	1.7243	0.125829	0.0001	31.1964	4.96331	1.72077e-11	1.33521e-09	up	yes
352	100777175	XM_014771984.2	GO:0005515(protein binding);GO:0005524(ATP binding);GO:0005576(extracellular region);GO:0006952(defense response);GO:0043531(ADP binding)	NA	NA	NA	LOW QUALITY PROTEIN: putative disease resistance protein RGA4 [Glycine max]	0.755705	0.751827	0.012186	0.037119	30.5756	4.93431	8.876e-16	9.31416e-14	up	yes
353	100804198	XM_003525766.3	GO:0006869(lipid transport);GO:0008289(lipid binding)	NA	NA	NA	pEARLI1-like lipid transfer protein 1 [Glycine max]	43.9832	49.8121	1.63268	1.73831	27.8243	4.79827	6.87185e-79	6.48997e-76	up	yes
354	100806095	XM_006588867.2	GO:0005634(nucleus)	NA	NA	NA	methyltransferase-like protein 13 [Glycine max]	2.07296	1.70849	0.079096	0.070197	25.329	4.66272	3.54337e-21	5.52482e-19	up	yes
355	102666105	XM_026125436.1	GO:0004806(triglyceride lipase activity);GO:0005886(plasma membrane);GO:0006629(lipid metabolic process)	04933(AGE-RAGE signaling pathway in diabetic complications)	K06236	NA	hypothetical protein GLYMA_01G012200, partial [Glycine max]	1.19762	0.922274	0.083755	0.0001	25.2805	4.65995	3.82594e-11	2.90727e-09	up	yes
356	100806104	XM_026127990.1	GO:0005737(cytoplasm);GO:0006952(defense response);GO:0007165(signal transduction);GO:0016021(integral component of membrane);GO:0043531(ADP binding)	NA	NA	NA	LOW QUALITY PROTEIN: TMV resistance protein N [Glycine max]	1.96081	2.34215	0.087237	0.092759	23.9059	4.57929	1.97005e-29	4.47216e-27	up	yes
357	100805609	XR_001383810.2;XR_001383809.1;XM_014764831.2;XR_001383812.2;XR_001383811.2;XR_003263614.1;XR_003263615.1;XM_014764830.2;XM_014764832.2	GO:0007165(signal transduction);GO:0016020(membrane);GO:0004638(phosphoribosylaminoimidazole carboxylase activity);GO:0004639(phosphoribosylaminoimidazolesuccinocarboxamide synthase activity);GO:0006189('de novo' IMP biosynthetic process);GO:0046084(adenine biosynthetic process);GO:0004367(glycerol-3-phosphate dehydrogenase [NAD+] activity);GO:0005737(cytoplasm);GO:0005829(cytosol);GO:0005975(car…	00230(Purine metabolism);00564(Glycerophospholipid metabolism);00564(Glycerophospholipid metabolism)	K11808;K00006	EC:4.1.1.21;EC:1.1.1.8	hypothetical protein glysoja_025808 [Glycine soja];uncharacterized protein LOC100805609 isoform X1 [Glycine max];glycerol-3-phosphate dehydrogenase [NAD(+)] GPDHC1, cytosolic isoform X2 [Glycine max]	5.75338	6.71482	0.414812	0.108711	23.816	4.57386	1.65314e-24	3.06992e-22	up	yes
358	102663861	XR_414281.3;XR_003267007.1;XR_003267003.1;XR_003267005.1;XR_003267008.1;XR_003267006.1;XR_414283.3;XR_001388322.2;XR_003267004.1;XR_003267002.1	GO:0000287(magnesium ion binding);GO:0004743(pyruvate kinase activity);GO:0005737(cytoplasm);GO:0005829(cytosol);GO:0006096(glycolytic process);GO:0016020(membrane);GO:0016301(kinase activity);GO:0030955(potassium ion binding);GO:0046686(response to cadmium ion);GO:0046686(response to cadmium ion)	00010(Glycolysis / Gluconeogenesis);00620(Pyruvate metabolism);00230(Purine metabolism);00230(Purine metabolism)	K00873	EC:2.7.1.40	Pyruvate kinase 1, cytosolic isoform B [Glycine soja]	3.52509	2.20513	0.143033	0.103268	23.2651	4.5401	2.80931e-22	4.57447e-20	up	yes
359	100806020	100806020	GO:0003777(microtubule motor activity);GO:0005871(kinesin complex);GO:0007018(microtubule-based movement);GO:0016887(ATPase activity)	NA	NA	NA	Kinesin-like protein KIN-12D isoform A [Glycine soja]	0.224364	0.200682	0.01867	0.0001	22.645	4.50112	6.66197e-11	5.02766e-09	up	yes
360	100789474	XM_006574794.2	GO:0005524(ATP binding);GO:0005618(cell wall);GO:0005634(nucleus);GO:0005739(mitochondrion);GO:0005774(vacuolar membrane);GO:0005794(Golgi apparatus);GO:0005829(cytosol);GO:0005886(plasma membrane);GO:0006351(transcription, DNA-templated);GO:0006355(regulation of transcription, DNA-templated);GO:0006457(protein folding);GO:0006986(response to unfolded protein);GO:0009266(response to temperature s…	03040(Spliceosome);04141(Protein processing in endoplasmic reticulum);04144(Endocytosis)	K03283	NA	Heat shock cognate 70 kDa protein 2 [Glycine soja]	49.0133	37.7314	1.87706	2.40556	20.255	4.34021	7.34554e-69	5.39571e-66	up	yes
361	102661733	XR_417623.3	GO:0000148(1,3-beta-D-glucan synthase complex);GO:0003843(1,3-beta-D-glucan synthase activity);GO:0005886(plasma membrane)	NA	NA	NA	Callose synthase 2 [Glycine soja]	1.4688	3.28123	0.115166	0.124907	19.7858	4.30639	1.4504e-15	1.51718e-13	up	yes
362	100779829	XM_006601118.3	GO:0003677(DNA binding);GO:0003678(DNA helicase activity);GO:0004386(helicase activity);GO:0005524(ATP binding);GO:0005634(nucleus);GO:0006338(chromatin remodeling);GO:0008283(cell proliferation);GO:0009733(response to auxin);GO:0009736(cytokinin-activated signaling pathway);GO:0009739(response to gibberellin);GO:0009788(negative regulation of abscisic acid-activated signaling pathway);GO:0016569…	NA	NA	NA	CHD3-type chromatin-remodeling factor PICKLE [Glycine max]	1.02034	1.15509	0.034845	0.076491	19.5393	4.28831	1.34296e-17	1.56308e-15	up	yes
363	102666321	XR_417308.2	GO:0003723(RNA binding);GO:0005634(nucleus);GO:0008150(biological_process)	NA	NA	NA	YTH domain-containing family protein 1 isoform D [Glycine soja]	7.34148	10.4138	0.258775	0.665388	19.2123	4.26396	5.07368e-24	9.1147e-22	up	yes
364	100818931	XR_003263431.1;XR_003263437.1;XM_014764095.2;XM_026124436.1;XM_026124435.1;XM_006591167.3;XR_003263433.1;XR_003263439.1;XM_026124437.1;XR_003263432.1;XM_006591166.3;XR_003263440.1;XR_003263435.1;XR_003263436.1;XR_003263438.1;XR_003263434.1	GO:0003677(DNA binding);GO:0005634(nucleus);GO:0006355(regulation of transcription, DNA-templated);GO:0010200(response to chitin);GO:0046872(metal ion binding);GO:0046872(metal ion binding)	04136(Autophagy - other eukaryotes);04136(Autophagy - other eukaryotes)	K08343	NA	uncharacterized protein LOC100818931 isoform X1 [Glycine max];uncharacterized protein LOC100818931 isoform X3 [Glycine max]	0.421918	0.238564	0.0001	0.0345732	19.0488	4.25163	2.77188e-08	1.50947e-06	up	yes
365	106798038	XR_001387402.1;XR_001387407.1;XR_001387397.1;XR_001387398.1;XR_001387406.1;XR_001387399.1;XR_001387403.1;XR_001387400.1;XR_001387405.1;XR_001387404.1;XR_003266457.1;XR_001387401.1	GO:0004722(protein serine/threonine phosphatase activity);GO:0005634(nucleus);GO:0006470(protein dephosphorylation);GO:0046872(metal ion binding);GO:0046872(metal ion binding)	NA	NA	NA	putative protein phosphatase 2C 65 isoform C [Glycine soja];putative protein phosphatase 2C 65 isoform A [Glycine soja]	8.85495	9.87341	0.621648	0.395318	18.4159	4.20288	6.61875e-48	3.08145e-45	up	yes
366	102665503	XR_001383608.2;XM_014764201.2;XM_014764200.2;XR_001383609.2;XM_006594141.3	GO:0000439(core TFIIH complex);GO:0003690(double-stranded DNA binding);GO:0003700(DNA binding transcription factor activity);GO:0005675(holo TFIIH complex);GO:0006289(nucleotide-excision repair);GO:0008353(RNA polymerase II carboxy-terminal domain kinase activity);GO:0070816(phosphorylation of RNA polymerase II C-terminal domain);GO:0070816(phosphorylation of RNA polymerase II C-terminal domain)	03022(Basal transcription factors);03420(Nucleotide excision repair);03420(Nucleotide excision repair)	K03144	NA	General transcription and DNA repair factor IIH subunit TFB2, partial [Glycine soja]	1.84065	1.68364	0.203594	0.0001	17.3019	4.11286	1.6762e-06	6.76518e-05	up	yes
367	100808594	100808594	GO:0005515(protein binding)	04016(MAPK signaling pathway - plant);04626(Plant-pathogen interaction)	K13414	EC:2.7.11.25	hypothetical protein GLYMA_18G128000 [Glycine max]	1.13712	2.55772	0.0001	0.213969	17.2601	4.10937	1.18863e-06	4.88076e-05	up	yes
368	100790035	XM_014774132.1	GO:0005634(nucleus);GO:0005829(cytosol);GO:0008541(proteasome regulatory particle, lid subcomplex);GO:0043161(proteasome-mediated ubiquitin-dependent protein catabolic process);GO:0043248(proteasome assembly)	03050(Proteasome)	K03031	NA	26S proteasome non-ATPase regulatory subunit 8 homolog A-like [Glycine max]	1.9	2.25494	0.130302	0.113086	17.0713	4.0935	7.89238e-11	5.889e-09	up	yes
369	100783385	XM_003545466.4	GO:0008194(UDP-glycosyltransferase activity);GO:0009813(flavonoid biosynthetic process);GO:0043231(intracellular membrane-bounded organelle);GO:0052696(flavonoid glucuronidation)	00944(Flavone and flavonol biosynthesis)	K22771	EC:2.4.1.-	UDP-glycosyltransferase 92A1 [Glycine max]	2.87505	2.39581	0.127895	0.186652	16.757	4.06669	9.11246e-18	1.08741e-15	up	yes
370	100791719	XM_014778513.2	GO:0005515(protein binding)	04016(MAPK signaling pathway - plant);04626(Plant-pathogen interaction)	K13414	EC:2.7.11.25	TMV resistance protein N [Glycine max]	1.98235	2.29949	0.0001	0.259822	16.4735	4.04208	1.14765e-07	5.68751e-06	up	yes
371	100799850	XR_001385899.2;XM_003518400.4	GO:0005515(protein binding);GO:0005515(protein binding)	NA	NA	NA	TMV resistance protein N [Glycine max]	1.09211	0.838085	0.078348	0.0388388	16.4711	4.04186	8.86817e-17	9.90329e-15	up	yes
6	102661704	XM_014767822.2;XM_014767823.2;XM_014767821.2	NA	NA	NA	NA	serrate RNA effector molecule homolog A isoform X1 [Glycine max]	2.12953	5.43427	0.267109	0.203344	16.0777	4.00699	7.26217e-12	5.88361e-10	up	yes
7	100790188	XM_026124468.1;XM_006574462.3	GO:0004601(peroxidase activity);GO:0009505(plant-type cell wall);GO:0009664(plant-type cell wall organization);GO:0009664(plant-type cell wall organization)	00940(Phenylpropanoid biosynthesis);00940(Phenylpropanoid biosynthesis)	K00430	EC:1.11.1.7	peroxidase 5 isoform X2 [Glycine max];peroxidase 5 isoform X1 [Glycine max]	0.599441	0.900507	0.0001	0.0936211	16.0044	4.00039	5.05671e-08	2.64477e-06	up	yes
8	100799876	XM_003552582.4	GO:0004657(proline dehydrogenase activity);GO:0005739(mitochondrion);GO:0006537(glutamate biosynthetic process);GO:0006562(proline catabolic process);GO:0006979(response to oxidative stress);GO:0009414(response to water deprivation);GO:0010133(proline catabolic process to glutamate);GO:0042742(defense response to bacterium);GO:0055114(oxidation-reduction process);GO:0071949(FAD binding)	00330(Arginine and proline metabolism)	K00318	EC:1.5.-.-	proline dehydrogenase 2, mitochondrial [Glycine max]	5.77549	5.84708	0.291928	0.440327	15.8723	3.98844	2.73489e-31	6.7464e-29	up	yes
372	100818547	XM_003520358.3	GO:0004672(protein kinase activity);GO:0004674(protein serine/threonine kinase activity);GO:0005524(ATP binding);GO:0005886(plasma membrane);GO:0006468(protein phosphorylation);GO:0009611(response to wounding);GO:0009617(response to bacterium);GO:0071395(cellular response to jasmonic acid stimulus);GO:0071446(cellular response to salicylic acid stimulus)	04016(MAPK signaling pathway - plant);04075(Plant hormone signal transduction);04626(Plant-pathogen interaction)	K13416	EC:2.7.10.1;EC:2.7.11.1	receptor like protein kinase S.2 [Glycine max]	1.15104	1.03166	0.019642	0.119573	15.6786	3.97072	2.22808e-10	1.59414e-08	up	yes
373	100808295	100808295	GO:0000981(RNA polymerase II transcription factor activity, sequence-specific DNA binding);GO:0003677(DNA binding);GO:0005654(nucleoplasm);GO:0005737(cytoplasm)	NA	NA	NA	LOW QUALITY PROTEIN: hypothetical protein GLYMA_02G209300 [Glycine max]	2.32949	2.7264	0.245493	0.087743	15.1721	3.92335	5.72608e-17	6.41612e-15	up	yes
374	100807763	XM_014766386.2;XM_006593772.3;XM_006593771.3;XM_006593773.3	GO:0003006(developmental process involved in reproduction);GO:0005886(plasma membrane);GO:0006811(ion transport);GO:0006857(oligopeptide transport);GO:0010039(response to iron ion);GO:0016021(integral component of membrane);GO:0048316(seed development);GO:0051980(iron-nicotianamine transmembrane transporter activity);GO:0055072(iron ion homeostasis);GO:0055085(transmembrane transport);GO:0055085(…	NA	NA	NA	metal-nicotianamine transporter YSL1 isoform X1 [Glycine max];metal-nicotianamine transporter YSL1 isoform X2 [Glycine max]	1.02893	0.727421	0.0929939	0.0238326	15.0338	3.91014	1.15766e-10	8.50363e-09	up	yes
375	100500325	NM_001249451.2	GO:0003674(molecular_function);GO:0005737(cytoplasm)	NA	NA	NA	uncharacterized protein LOC100500325 [Glycine max]	5.13305	9.35444	0.717907	0.299042	14.246	3.83249	1.36014e-12	1.16175e-10	up	yes
376	106795458	XR_001384049.2	NA	00190(Oxidative phosphorylation)	K00411	EC:1.10.2.2	hypothetical protein GLYMA_02G066300 [Glycine max]	1.78187	1.85069	0.25882	0.0001	14.0297	3.81041	9.02863e-08	4.5287e-06	up	yes
377	106796659	XM_014769561.1	GO:0003674(molecular_function);GO:0005634(nucleus);GO:0009793(embryo development ending in seed dormancy)	NA	NA	NA	receptor kinase-like protein Xa21 [Glycine max]	16.9434	13.3444	2.0564	0.144161	13.7637	3.7828	2.00619e-07	9.44652e-06	up	yes
378	100788176	XR_001384981.2	GO:0005515(protein binding);GO:0005524(ATP binding);GO:0005576(extracellular region);GO:0006952(defense response);GO:0043531(ADP binding)	NA	NA	NA	hypothetical protein GLYMA_15G231500, partial [Glycine max]	2.2044	3.69626	0.281854	0.148049	13.7256	3.77879	4.76935e-20	6.94497e-18	up	yes
379	102669302	XM_014762760.1	NA	00230(Purine metabolism);00240(Pyrimidine metabolism);03018(RNA degradation)	K00962	EC:2.7.7.8	uncharacterized protein LOC102669302 [Glycine max]	1.48805	2.11336	0.0001	0.271895	13.2407	3.72691	5.17157e-07	2.25523e-05	up	yes
380	100793603	100793603	GO:0005886(plasma membrane)	NA	NA	NA	stress-induced receptor-like kinase precursor [Glycine max]	1.18833	1.84398	0.109487	0.119998	13.2135	3.72394	4.15274e-13	3.64109e-11	up	yes
381	106796089	106796089	GO:0004674(protein serine/threonine kinase activity);GO:0005886(plasma membrane);GO:0007166(cell surface receptor signaling pathway)	NA	NA	NA	wall-associated receptor kinase-like 8 isoform X3 [Cicer arietinum]	0.62039	0.674036	0.044112	0.05744	12.7464	3.67202	2.52763e-10	1.79294e-08	up	yes
382	113000748	XR_003266049.1	NA	NA	NA	NA		4.76481	3.47456	0.348628	0.30143	12.6748	3.66389	2.11336e-09	1.3486e-07	up	yes
383	100782997	XM_003543041.4;XM_006593541.3	GO:0005886(plasma membrane);GO:0015171(amino acid transmembrane transporter activity);GO:0032973(amino acid export across plasma membrane);GO:0043090(amino acid import);GO:0080144(amino acid homeostasis);GO:0080144(amino acid homeostasis)	NA	NA	NA	WAT1-related protein At4g08290 isoform X1 [Glycine max];WAT1-related protein At4g08290 isoform X2 [Glycine max]	0.83559	1.60962	0.195402	0.0001	12.5073	3.6447	2.51825e-05	0.000785291	up	yes
384	100775854	NM_001254256.1	GO:0005886(plasma membrane);GO:0006810(transport);GO:0022857(transmembrane transporter activity)	NA	NA	NA	uncharacterized protein LOC100775854 [Glycine max]	1.05124	1.38681	0.069836	0.130222	12.1867	3.60724	5.56176e-10	3.83008e-08	up	yes
385	100788731	XM_003548564.4;XM_006599072.3;XM_014769244.2	GO:0007165(signal transduction);GO:0016020(membrane);GO:0016020(membrane)	00010(Glycolysis / Gluconeogenesis);00030(Pentose phosphate pathway);00051(Fructose and mannose metabolism);00051(Fructose and mannose metabolism)	K00895	EC:2.7.1.90	uncharacterized protein LOC100788731 isoform X1 [Glycine max];uncharacterized protein LOC100788731 isoform X3 [Glycine max];uncharacterized protein LOC100788731 isoform X2 [Glycine max]	0.496726	0.536126	0.0614448	0.0240744	12.0774	3.59424	4.0402e-09	2.46855e-07	up	yes
386	100791656	XM_026124766.1	GO:0000719(photoreactive repair);GO:0003904(deoxyribodipyrimidine photo-lyase activity)	00600(Sphingolipid metabolism)	K12349	EC:3.5.1.23	uncharacterized protein LOC100791656 [Glycine max]	1.74411	1.37098	0.118846	0.13933	12.0658	3.59285	1.65459e-22	2.74837e-20	up	yes
387	102660691	XR_001384948.1;XR_001384949.1	NA	03030(DNA replication);03420(Nucleotide excision repair);03430(Mismatch repair);03440(Homologous recombination);03440(Homologous recombination)	K07466	NA	hypothetical protein GLYMA_07G157600 [Glycine max]	2.52911	1.59553	0.219185	0.123398	12.0398	3.58974	3.43205e-13	3.02523e-11	up	yes
388	100810864	XM_006602985.3	GO:0004674(protein serine/threonine kinase activity);GO:0005886(plasma membrane);GO:0006468(protein phosphorylation);GO:0006952(defense response);GO:0009506(plasmodesma)	NA	NA	NA	cysteine-rich receptor-like protein kinase 19 [Glycine max]	9.57208	10.4316	1.00752	0.666222	11.9515	3.57912	4.14662e-40	1.44281e-37	up	yes
389	100170722	NM_001251359.2	GO:0004672(protein kinase activity);GO:0005524(ATP binding);GO:0005886(plasma membrane);GO:0006468(protein phosphorylation);GO:0016021(integral component of membrane)	NA	NA	NA	stress-induced receptor-like kinase 2 precursor [Glycine max]	1.77101	1.74281	0.155652	0.140904	11.8487	3.56666	2.23768e-16	2.42513e-14	up	yes
390	100798491	XM_003522037.1	GO:0003674(molecular_function);GO:0005886(plasma membrane);GO:0008150(biological_process);GO:0016021(integral component of membrane)	NA	NA	NA	UPF0481 protein At3g47200 [Glycine max]	3.17613	3.57345	0.176805	0.403049	11.6401	3.54104	4.98518e-14	4.66813e-12	up	yes
391	102666292	XR_413457.2	GO:0005576(extracellular region);GO:0016787(hydrolase activity)	03010(Ribosome)	K02945	NA	hypothetical protein D0Y65_006170 [Glycine soja]	1.4222	2.36908	0.077535	0.253387	11.4567	3.51812	2.15713e-08	1.19038e-06	up	yes
392	100816442	NM_001358067.1	GO:0005618(cell wall);GO:0033609(oxalate metabolic process);GO:0046564(oxalate decarboxylase activity)	00450(Selenocompound metabolism)	K00384	EC:1.8.1.9	Germin-like protein subfamily 1 member 7 [Glycine soja]	5.12248	5.52119	0.448808	0.482648	11.4269	3.51436	2.11779e-15	2.19447e-13	up	yes
393	102664494	XM_006575926.1	GO:0000977(RNA polymerase II regulatory region sequence-specific DNA binding);GO:0003677(DNA binding);GO:0003700(DNA binding transcription factor activity);GO:0005515(protein binding);GO:0005634(nucleus);GO:0006351(transcription, DNA-templated);GO:0007275(multicellular organism development);GO:0008134(transcription factor binding);GO:0009960(endosperm development);GO:0045944(positive regulation o…	NA	NA	NA	agamous-like MADS-box protein AGL62 [Glycine max]	10.4812	26.0585	1.65956	1.59593	11.224	3.48851	1.79547e-14	1.74044e-12	up	yes
394	100306586	NM_001250201.1	GO:0003674(molecular_function);GO:0005874(microtubule);GO:0008150(biological_process)	NA	NA	NA	uncharacterized protein LOC100306586 [Glycine max]	19.7816	17.2117	1.7578	1.5661	11.1295	3.47632	2.39605e-27	5.04468e-25	up	yes
9	113002415	XM_026129822.1;XM_026129823.1	GO:0004674(protein serine/threonine kinase activity);GO:0005886(plasma membrane);GO:0006468(protein phosphorylation);GO:0009506(plasmodesma);GO:0031625(ubiquitin protein ligase binding);GO:0045087(innate immune response);GO:0045087(innate immune response)	NA	NA	NA	G-type lectin S-receptor-like serine/threonine-protein kinase At1g11300 isoform X1 [Glycine max]	0.530026	0.71693	0.0001	0.11656	10.6888	3.41803	6.19627e-05	0.0017461	up	yes
395	100785676	XM_003527811.4;XM_006581409.3;XM_026128855.1	GO:0044255(cellular lipid metabolic process);GO:0052689(carboxylic ester hydrolase activity);GO:0052689(carboxylic ester hydrolase activity)	00230(Purine metabolism);00240(Pyrimidine metabolism);04016(MAPK signaling pathway - plant);04016(MAPK signaling pathway - plant)	K00940	EC:2.7.4.6	protein FAM135B isoform X1 [Glycine max];protein FAM135B isoform X2 [Glycine max];uncharacterized protein LOC100785676 isoform X3 [Glycine max]	3.37631	3.74861	0.294901	0.383648	10.5002	3.39235	3.5815e-25	6.88293e-23	up	yes
396	100797111	XR_003263925.1;XR_003263924.1;XR_003263923.1;XR_003263916.1;XR_003263922.1;XR_003263914.1;XR_003263911.1;XR_003263926.1;XR_003263918.1;XM_026125039.1;XR_003263910.1;XR_003263909.1;XR_003263920.1;XR_003263921.1;XR_003263917.1;XR_003263915.1;XR_003263912.1;XR_003263913.1;XR_003263919.1;XM_026125038.1	GO:0003923(GPI-anchor transamidase activity);GO:0016255(attachment of GPI anchor to protein);GO:0042765(GPI-anchor transamidase complex);GO:0042765(GPI-anchor transamidase complex)	00563(Glycosylphosphatidylinositol(GPI)-anchor biosynthesis);00563(Glycosylphosphatidylinositol(GPI)-anchor biosynthesis)	K05292	NA	GPI transamidase component PIG-T isoform X2 [Glycine max]	0.638451	0.468145	0.0627596	0.0428789	10.4753	3.38892	1.28782e-13	1.17269e-11	up	yes
397	100780988	XM_003523706.4	GO:0003333(amino acid transmembrane transport);GO:0005886(plasma membrane);GO:0015171(amino acid transmembrane transporter activity)	NA	NA	NA	amino acid permease 8 [Glycine max]	1.29597	1.54085	0.142898	0.130628	10.3713	3.37452	3.82133e-11	2.90727e-09	up	yes
398	102661588	XR_417694.3;XM_006594627.3	NA	NA	NA	NA	uncharacterized protein LOC102661588 [Glycine max]	4.31948	3.42108	0.357064	0.397219	10.2622	3.35926	5.55943e-13	4.82328e-11	up	yes
399	100812577	NM_001255076.2	GO:0005887(integral component of plasma membrane);GO:0009992(cellular water homeostasis);GO:0015250(water channel activity);GO:0015254(glycerol channel activity);GO:0034220(ion transmembrane transport)	NA	NA	NA	aquaporin NIP1-8 [Glycine max]	1.14416	2.89324	0.238272	0.155592	10.2507	3.35766	5.7084e-08	2.97151e-06	up	yes
400	100809955	XM_006599402.3;XM_003548917.4	GO:0003674(molecular_function);GO:0005886(plasma membrane);GO:0008150(biological_process);GO:0016021(integral component of membrane);GO:0016021(integral component of membrane)	NA	NA	NA	putative UPF0481 protein At3g02645 [Glycine max]	2.79432	2.56405	0.411458	0.112153	10.2335	3.35523	1.91603e-10	1.38284e-08	up	yes
401	100801088	XM_003517595.3;XM_014764928.1	GO:0016021(integral component of membrane);GO:0042626(ATPase activity, coupled to transmembrane movement of substances);GO:0055085(transmembrane transport);GO:0055085(transmembrane transport)	02010(ABC transporters);02010(ABC transporters)	K05658	EC:3.6.3.44	putative ABC transporter B family member 8 isoform X1 [Glycine max]	0.961153	2.89116	0.241746	0.139474	10.1052	3.33703	3.72721e-10	2.60472e-08	up	yes
10	102661404	NM_001289210.1	GO:0004553(hydrolase activity, hydrolyzing O-glycosyl compounds);GO:0005576(extracellular region);GO:0005618(cell wall);GO:0005794(Golgi apparatus);GO:0010411(xyloglucan metabolic process);GO:0016762(xyloglucan:xyloglucosyl transferase activity);GO:0016798(hydrolase activity, acting on glycosyl bonds);GO:0042546(cell wall biogenesis);GO:0048046(apoplast);GO:0071555(cell wall organization)	04075(Plant hormone signal transduction)	K14504	EC:2.4.1.207	syringolide-induced protein 19-1-5 precursor [Glycine max]	4.78898	17.9494	0.834957	1.45768	9.918	3.31005	1.31178e-09	8.65485e-08	up	yes
11	100780593	XM_006602964.3	GO:0005524(ATP binding);GO:0005634(nucleus);GO:0005737(cytoplasm);GO:0005886(plasma membrane);GO:0006952(defense response);GO:0007165(signal transduction);GO:0009626(plant-type hypersensitive response);GO:0009814(defense response, incompatible interaction);GO:0043531(ADP binding)	04626(Plant-pathogen interaction)	K13457	NA	disease resistance protein RPP13 [Glycine max]	0.676893	1.54308	0.051045	0.173687	9.87831	3.30426	1.41975e-07	6.92179e-06	up	yes
402	100787016	XM_003553302.4	GO:0005432(calcium:sodium antiporter activity);GO:0006812(cation transport);GO:0006813(potassium ion transport);GO:0006814(sodium ion transport);GO:0015297(antiporter activity);GO:0015491(cation:cation antiporter activity);GO:0016021(integral component of membrane);GO:0055085(transmembrane transport)	NA	NA	NA	cation/calcium exchanger 2 [Glycine max]	1.51068	2.08972	0.202202	0.163504	9.84507	3.2994	2.49857e-13	2.23217e-11	up	yes
403	100803756	XM_026125727.1	NA	NA	NA	NA	L10-interacting MYB domain-containing protein-like [Glycine max]	20.2679	19.2652	2.12085	1.91791	9.78842	3.29108	5.4642e-38	1.78831e-35	up	yes
404	100809921	XM_003529867.4	GO:0003674(molecular_function);GO:0005575(cellular_component);GO:0008150(biological_process)	00350(Tyrosine metabolism);00360(Phenylalanine metabolism);00380(Tryptophan metabolism);00901(Indole alkaloid biosynthesis);00950(Isoquinoline alkaloid biosynthesis);00965(Betalain biosynthesis)	K01593	EC:4.1.1.28;EC:4.1.1.105	uncharacterized protein LOC100809921 [Glycine max]	17.1359	16.1789	1.63566	1.8045	9.6841	3.27562	7.58286e-44	2.98394e-41	up	yes
405	100816048	XM_014769760.1	GO:0004252(serine-type endopeptidase activity);GO:0005618(cell wall)	00040(Pentose and glucuronate interconversions);00053(Ascorbate and aldarate metabolism);00520(Amino sugar and nucleotide sugar metabolism)	K16190	EC:2.7.1.43	cucumisin [Glycine max]	0.485043	0.65582	0.044469	0.073642	9.65924	3.27191	6.96632e-08	3.55358e-06	up	yes
406	100820082	XM_006585900.2;XM_014779322.1	GO:0005524(ATP binding);GO:0005737(cytoplasm);GO:0005975(carbohydrate metabolic process);GO:0016301(kinase activity);GO:0016310(phosphorylation);GO:0016787(hydrolase activity);GO:0046177(D-gluconate catabolic process);GO:0046316(gluconokinase activity);GO:0046316(gluconokinase activity)	00030(Pentose phosphate pathway);00030(Pentose phosphate pathway)	K00851	EC:2.7.1.12	gluconokinase isoform X1 [Glycine max]	3.53444	6.3746	0.371168	0.667055	9.54423	3.25463	2.1983e-10	1.57625e-08	up	yes
12	100527307	NM_001250987.2	GO:0004864(protein phosphatase inhibitor activity);GO:0005634(nucleus);GO:0005737(cytoplasm);GO:0009738(abscisic acid-activated signaling pathway);GO:0010427(abscisic acid binding);GO:0080163(regulation of protein serine/threonine phosphatase activity)	NA	NA	NA	SRPBCC domain-containing protein [Glycine max]	3.37066	5.24009	0.407192	0.49598	9.53391	3.25307	1.16077e-11	9.15732e-10	up	yes
407	100816578	XM_003518663.4;XM_006574464.3	GO:0004467(long-chain fatty acid-CoA ligase activity);GO:0005524(ATP binding);GO:0005634(nucleus);GO:0005783(endoplasmic reticulum);GO:0006631(fatty acid metabolic process);GO:0006633(fatty acid biosynthetic process);GO:0008152(metabolic process);GO:0010025(wax biosynthetic process);GO:0010143(cutin biosynthetic process);GO:0016874(ligase activity);GO:0031957(very long-chain fatty acid-CoA ligase…	00061(Fatty acid biosynthesis);00071(Fatty acid degradation);04146(Peroxisome);04146(Peroxisome)	K01897	EC:6.2.1.3	long chain acyl-CoA synthetase 1 [Glycine max]	0.556833	0.500271	0.11275	0.0001	9.36735	3.22764	9.84598e-05	0.00262467	up	yes
408	100777277	XR_003263880.1;XR_003263879.1;XR_003263878.1;XR_003263888.1;XR_003263887.1;XM_026124998.1;XR_003263883.1;XR_003263884.1;XR_003263881.1;XR_003263877.1;XR_003263886.1;XR_003263885.1;XR_003263882.1	GO:0003700(DNA binding transcription factor activity);GO:0005634(nucleus);GO:0006355(regulation of transcription, DNA-templated);GO:0043565(sequence-specific DNA binding);GO:0003735(structural constituent of ribosome);GO:0005762(mitochondrial large ribosomal subunit);GO:0005762(mitochondrial large ribosomal subunit)	NA	NA	NA	uncharacterized protein LOC100818911 isoform X1 [Glycine max];Lysine-specific demethylase JMJ25 [Glycine soja];uncharacterized protein LOC100777277 [Glycine max]	0.289489	0.38501	0.0501519	0.0221064	9.33455	3.22258	8.38288e-09	4.9748e-07	up	yes
409	100788617	XM_003521998.3	GO:0003677(DNA binding);GO:0003700(DNA binding transcription factor activity);GO:0005634(nucleus);GO:0006351(transcription, DNA-templated);GO:0006355(regulation of transcription, DNA-templated);GO:0009506(plasmodesma);GO:0009567(double fertilization forming a zygote and endosperm);GO:0046983(protein dimerization activity)	04075(Plant hormone signal transduction)	K16189	NA	transcription factor UNE10 [Glycine max]	7.53955	5.82733	1.05906	0.385728	9.25176	3.20973	1.81923e-14	1.75832e-12	up	yes
410	112997608	XM_003553075.3	GO:0004674(protein serine/threonine kinase activity);GO:0005886(plasma membrane)	NA	NA	NA	cysteine-rich receptor-like protein kinase 2 [Glycine max]	2.74242	1.83631	0.255505	0.241099	9.22009	3.20478	4.24704e-14	4.01103e-12	up	yes
13	547479	NM_001250146.1	GO:0004553(hydrolase activity, hydrolyzing O-glycosyl compounds);GO:0005576(extracellular region);GO:0005618(cell wall);GO:0005794(Golgi apparatus);GO:0010411(xyloglucan metabolic process);GO:0016762(xyloglucan:xyloglucosyl transferase activity);GO:0016798(hydrolase activity, acting on glycosyl bonds);GO:0042546(cell wall biogenesis);GO:0048046(apoplast);GO:0071555(cell wall organization)	04075(Plant hormone signal transduction)	K14504	EC:2.4.1.207	syringolide-induced protein 19-1-5 precursor [Glycine max]	4.10628	16.1143	0.787106	1.40772	9.21284	3.20365	9.52898e-09	5.59468e-07	up	yes
411	102663872	XM_006602815.3	GO:0003677(DNA binding);GO:0003700(DNA binding transcription factor activity);GO:0005622(intracellular);GO:0005634(nucleus);GO:0006351(transcription, DNA-templated);GO:0006355(regulation of transcription, DNA-templated);GO:0006952(defense response);GO:0009873(ethylene-activated signaling pathway);GO:0010200(response to chitin);GO:0043565(sequence-specific DNA binding)	NA	NA	NA	ethylene-responsive transcription factor 1 [Glycine max]	61.19	70.1822	6.63529	7.68539	9.1736	3.19749	1.37836e-47	6.328e-45	up	yes
412	100816315	XM_003527070.2	GO:0005794(Golgi apparatus);GO:0005829(cytosol);GO:0009832(plant-type cell wall biogenesis);GO:0033356(UDP-L-arabinose metabolic process);GO:0052691(UDP-arabinopyranose mutase activity)	00520(Amino sugar and nucleotide sugar metabolism)	K13379	EC:2.4.1.-;EC:5.4.99.30	UDP-arabinopyranose mutase 3 [Glycine max]	4.31811	4.03073	0.522516	0.420255	8.85564	3.1466	4.76792e-16	5.08398e-14	up	yes
413	100817699	XM_003523163.3	GO:0003333(amino acid transmembrane transport);GO:0005886(plasma membrane);GO:0015171(amino acid transmembrane transporter activity)	NA	NA	NA	amino acid permease 4 [Glycine max]	10.3438	9.89198	1.1178	1.18383	8.79195	3.13618	4.11858e-34	1.17362e-31	up	yes
414	113001154	XM_026127756.1	GO:0003674(molecular_function);GO:0005634(nucleus);GO:0008150(biological_process)	NA	NA	NA	hypothetical protein D0Y65_044114 [Glycine soja]	2.14656	2.20492	0.245748	0.253995	8.70744	3.12225	2.42537e-12	2.02451e-10	up	yes
415	100791103	XM_014773073.2	GO:0000079(regulation of cyclin-dependent protein serine/threonine kinase activity);GO:0004693(cyclin-dependent protein serine/threonine kinase activity);GO:0005737(cytoplasm);GO:0007049(cell cycle);GO:0019901(protein kinase binding);GO:0051301(cell division);GO:0051726(regulation of cell cycle)	00480(Glutathione metabolism)	K01255	EC:3.4.11.1	cyclin-U2-1 [Glycine max]	4.15606	4.70999	0.383052	0.635306	8.70622	3.12205	2.05351e-13	1.85461e-11	up	yes
416	100804135	XM_003536986.4	GO:0004672(protein kinase activity);GO:0004674(protein serine/threonine kinase activity);GO:0005524(ATP binding);GO:0005886(plasma membrane);GO:0006468(protein phosphorylation);GO:0007169(transmembrane receptor protein tyrosine kinase signaling pathway);GO:0009834(plant-type secondary cell wall biogenesis);GO:0016021(integral component of membrane);GO:0016301(kinase activity)	NA	NA	NA	leucine-rich repeat receptor-like protein kinase PXC1 [Glycine max]	8.57115	8.8409	0.904724	1.0976	8.69594	3.12034	8.83845e-34	2.49705e-31	up	yes
14	102659398	XM_006601637.3	GO:0004806(triglyceride lipase activity);GO:0005576(extracellular region);GO:0006629(lipid metabolic process)	03040(Spliceosome)	K12863	NA	uncharacterized protein LOC102659398, partial [Glycine max]	1.11294	1.21878	0.031775	0.239404	8.59848	3.10408	5.49614e-06	0.000200083	up	yes
417	102664742	XR_003265747.1;XR_003265749.1;XR_003265748.1;XR_003265746.1;XR_001386405.1;XR_001386403.2	GO:0005634(nucleus);GO:0005737(cytoplasm);GO:0005773(vacuole);GO:0005829(cytosol);GO:0006508(proteolysis);GO:0009507(chloroplast);GO:0051289(protein homotetramerization);GO:0070009(serine-type aminopeptidase activity);GO:0004034(aldose 1-epimerase activity);GO:0006012(galactose metabolic process);GO:0005975(carbohydrate metabolic process);GO:0047938(glucose-6-phosphate 1-epimerase activity);GO:00…	00010(Glycolysis / Gluconeogenesis);00010(Glycolysis / Gluconeogenesis)	K01792	EC:5.1.3.15	putative glucose-6-phosphate 1-epimerase [Glycine soja]	1.9226	0.863594	0.148581	0.179705	8.4871	3.08527	3.43324e-11	2.62092e-09	up	yes
418	100797684	XM_003545603.4	GO:0005634(nucleus);GO:0046983(protein dimerization activity)	NA	NA	NA	uncharacterized protein LOC100797684 [Glycine max]	1.59343	2.51362	0.283709	0.200307	8.48535	3.08497	3.31965e-08	1.79822e-06	up	yes
419	100795183	XM_026125209.1;XM_014766120.1;XM_014766118.2;XM_014766117.1;XM_014766119.2	GO:0004672(protein kinase activity);GO:0005524(ATP binding);GO:0005886(plasma membrane);GO:0006468(protein phosphorylation);GO:0016021(integral component of membrane);GO:0004674(protein serine/threonine kinase activity);GO:0016301(kinase activity);GO:0016310(phosphorylation);GO:0016310(phosphorylation)	NA	NA	NA	putative leucine-rich repeat receptor-like protein kinase At2g19210 isoform X4 [Glycine max];putative leucine-rich repeat receptor-like protein kinase At2g19210 isoform X3 [Glycine max];putative leucine-rich repeat receptor-like protein kinase At2g19210 isoform X2 [Glycine max];putative leucine-rich repeat receptor-like protein kinase At2g19210 isoform X1 [Glycine max]	1.33454	0.968475	0.273022	0.0001	8.43219	3.07591	0.00365518	0.0530784	up	yes
420	100795455	XM_003551631.4	GO:0004674(protein serine/threonine kinase activity);GO:0005886(plasma membrane);GO:0007166(cell surface receptor signaling pathway)	NA	NA	NA	wall-associated receptor kinase-like 2 [Glycine max]	4.19468	4.04076	0.455284	0.543307	8.24706	3.04388	5.46201e-20	7.78218e-18	up	yes
421	732612	NM_001254388.2	GO:0034219(carbohydrate transmembrane transport)	NA	NA	NA	plastid phosphoenolpyruvate/phosphate translocator-like [Glycine max]	38.5624	32.3714	4.79004	3.90271	8.16012	3.02859	1.34825e-42	5.12259e-40	up	yes
422	102665054	XR_415650.3	NA	NA	NA	NA	hypothetical protein GLYMA_08G270500 [Glycine max]	2.00268	2.20807	0.238419	0.279116	8.13616	3.02435	5.33475e-10	3.68143e-08	up	yes
423	100818400	100818400	GO:0003677(DNA binding);GO:0003723(RNA binding);GO:0005515(protein binding);GO:0005634(nucleus);GO:0005737(cytoplasm);GO:0005847(mRNA cleavage and polyadenylation specificity factor complex);GO:0006378(mRNA polyadenylation);GO:0006379(mRNA cleavage);GO:0009506(plasmodesma);GO:0009793(embryo development ending in seed dormancy);GO:0035194(posttranscriptional gene silencing by RNA)	03015(mRNA surveillance pathway)	K14402	NA	cleavage and polyadenylation specificity factor subunit 2 isoform X1 [Glycine max]	1.45652	1.32447	0.183448	0.164244	7.99842	2.99971	8.49263e-10	5.75254e-08	up	yes
424	100786924	XM_003546001.4	GO:0005887(integral component of plasma membrane);GO:0009992(cellular water homeostasis);GO:0015250(water channel activity);GO:0015254(glycerol channel activity);GO:0034220(ion transmembrane transport)	NA	NA	NA	nodulin-26 [Glycine max]	1.4512	1.78969	0.273952	0.133163	7.96064	2.99288	3.32389e-08	1.79822e-06	up	yes
425	100804080	100804080	GO:0005737(cytoplasm);GO:0006952(defense response);GO:0007165(signal transduction);GO:0016021(integral component of membrane);GO:0043531(ADP binding)	NA	NA	NA	LOW QUALITY PROTEIN: uncharacterized protein LOC100779338 [Glycine max]	0.217604	0.215157	0.0001	0.054293	7.95619	2.99208	0.000404924	0.00888762	up	yes
426	100813448	XM_006580117.3	GO:0005887(integral component of plasma membrane);GO:0009992(cellular water homeostasis);GO:0015250(water channel activity);GO:0015254(glycerol channel activity);GO:0034220(ion transmembrane transport)	NA	NA	NA	nodulin-26-like [Glycine max]	2.17487	2.58208	0.352878	0.250243	7.88722	2.97952	1.16038e-09	7.71756e-08	up	yes
427	100810044	XM_006578962.3	GO:0005886(plasma membrane);GO:0006952(defense response)	NA	NA	NA	MLO protein homolog 1 [Glycine max]	6.21739	8.55751	0.838358	1.07206	7.73386	2.95119	3.17577e-21	4.97512e-19	up	yes
428	100811732	XM_026126150.1;XM_026126160.1;XM_026126154.1;XM_026126152.1;XM_026126151.1;XM_026126155.1;XM_026126157.1;XM_006598864.2;XM_026126158.1;XM_026126156.1;XM_014768650.1;XM_006598865.2;XM_014768651.2;XM_026126159.1	GO:0005524(ATP binding);GO:0005739(mitochondrion);GO:0006952(defense response);GO:0043531(ADP binding);GO:0043531(ADP binding)	04626(Plant-pathogen interaction);04626(Plant-pathogen interaction)	K13459	NA	uncharacterized protein LOC100811732 isoform X1 [Glycine max];uncharacterized protein LOC100811732 isoform X2 [Glycine max]	0.620788	0.854923	0.1016	0.0894048	7.72605	2.94973	8.62907e-15	8.59138e-13	up	yes
429	100801438	XM_003516764.4	GO:0005886(plasma membrane);GO:0006810(transport);GO:0022857(transmembrane transporter activity)	NA	NA	NA	WAT1-related protein At3g28050 [Glycine max]	1.37005	2.15022	0.284267	0.172323	7.70991	2.94671	5.01994e-09	3.03909e-07	up	yes
430	100815958	XM_006594211.3	GO:0004674(protein serine/threonine kinase activity);GO:0005886(plasma membrane);GO:0006468(protein phosphorylation)	NA	NA	NA	G-type lectin S-receptor-like serine/threonine-protein kinase LECRK1 [Glycine max]	0.411574	0.442739	0.0001	0.112474	7.5889	2.92389	0.000532825	0.011084	up	yes
431	100797690	XM_006583357.3	GO:0004675(transmembrane receptor protein serine/threonine kinase activity);GO:0005886(plasma membrane)	NA	NA	NA	PR5-like receptor kinase [Glycine max]	0.712533	1.50271	0.133364	0.159216	7.57141	2.92056	6.63194e-07	2.847e-05	up	yes
15	100794310	XM_006582087.3	GO:0003697(single-stranded DNA binding);GO:0004176(ATP-dependent peptidase activity);GO:0005759(mitochondrial matrix);GO:0006515(protein quality control for misfolded or incompletely synthesized proteins);GO:0007005(mitochondrion organization);GO:0051131(chaperone-mediated protein complex assembly)	NA	NA	NA	Lon protease-like, mitochondrial, partial [Glycine soja]	0.934507	0.676424	0.216606	0.0001	7.43372	2.89408	0.00275182	0.0426049	up	yes
432	100777050	XM_003553479.4	GO:0005886(plasma membrane);GO:0006810(transport);GO:0022857(transmembrane transporter activity)	NA	NA	NA	WAT1-related protein At2g37460 [Glycine max]	6.06075	6.01471	0.907555	0.720654	7.41641	2.89072	4.81535e-18	5.96148e-16	up	yes
433	100800723	XM_026127276.1	GO:0004198(calcium-dependent cysteine-type endopeptidase activity);GO:0005737(cytoplasm);GO:0006508(proteolysis)	04626(Plant-pathogen interaction)	K13448	NA	LOW QUALITY PROTEIN: probable calcium-binding protein CML49 [Glycine max]	40.1391	39.0814	5.48414	5.21512	7.40429	2.88836	2.67324e-38	8.83639e-36	up	yes
434	100779102	NM_001253212.1	GO:0004672(protein kinase activity);GO:0005524(ATP binding);GO:0005886(plasma membrane);GO:0006468(protein phosphorylation);GO:0016021(integral component of membrane)	NA	NA	NA	putative leucine-rich repeat receptor-like protein kinase At2g19210-like precursor [Glycine max]	2.6753	2.19657	0.33703	0.326573	7.34154	2.87608	8.59747e-15	8.58578e-13	up	yes
435	100804859	XM_014771914.2;XM_014771910.1;XM_014771915.2;XM_014771916.1	GO:0005886(plasma membrane);GO:0006810(transport);GO:0022857(transmembrane transporter activity);GO:0022857(transmembrane transporter activity)	00230(Purine metabolism);04075(Plant hormone signal transduction);04075(Plant hormone signal transduction)	K18151;K14491	EC:3.5.1.116	uncharacterized protein LOC100804859 isoform X2 [Glycine max];uncharacterized protein LOC100804859 isoform X1 [Glycine max]	1.15016	1.14826	0.155023	0.160081	7.29417	2.86674	6.0034e-18	7.3226e-16	up	yes
436	100807035	XR_001383676.1;XR_001383692.1;XM_014764356.2;XR_001383672.2;XR_001383674.1;XR_001383683.2;XR_001383665.1;XR_001383682.1;XR_001383668.1;XR_001383667.1;XR_001383677.1;XR_001383679.1;XR_001383681.1;XR_001383685.1;XR_001383671.1;XR_001383687.1;XR_001383693.1;XR_001383669.1;XR_001383688.1;XR_001383686.1;XR_001383664.1;XR_416995.2;XR_001383678.1;XR_001383670.1;XR_001383680.1;XR_003263688.1;XR_001383675…	GO:0005634(nucleus);GO:0005739(mitochondrion);GO:0004970(ionotropic glutamate receptor activity);GO:0005217(intracellular ligand-gated ion channel activity);GO:0005576(extracellular region);GO:0006811(ion transport);GO:0006874(cellular calcium ion homeostasis);GO:0006883(cellular sodium ion homeostasis);GO:0009416(response to light stimulus);GO:0016021(integral component of membrane);GO:0030007(c…	03440(Homologous recombination);00310(Lysine degradation);00310(Lysine degradation)	K15362;K11423	EC:3.6.4.12;EC:2.1.1.43	Glutamate receptor 3.2 isoform C [Glycine soja];Fanconi anemia group J protein homolog [Glycine max];Fanconi anemia group J protein-like isoform G [Glycine soja];Fanconi anemia group J protein-like protein, partial [Mucuna pruriens]	1.93132	2.81183	0.331542	0.329645	7.17368	2.84271	1.8309e-17	2.10872e-15	up	yes
437	102670457	XM_026125665.1;XM_026125666.1	NA	NA	NA	NA	L10-interacting MYB domain-containing protein-like isoform X1 [Glycine max];L10-interacting MYB domain-containing protein-like isoform X2 [Glycine max]	5.11453	3.43293	0.512819	0.682679	7.14971	2.83788	1.36046e-11	1.06564e-09	up	yes
438	100794755	XM_014763053.2	GO:0003677(DNA binding);GO:0003700(DNA binding transcription factor activity);GO:0005634(nucleus);GO:0006351(transcription, DNA-templated);GO:0006355(regulation of transcription, DNA-templated);GO:0016602(CCAAT-binding factor complex)	NA	NA	NA	LOW QUALITY PROTEIN: nuclear transcription factor Y subunit A-10 [Glycine max]	0.826349	1.10481	0.171707	0.099871	7.11087	2.83003	1.56707e-07	7.58414e-06	up	yes
16	100799894	XM_003522068.3	GO:0004601(peroxidase activity);GO:0005515(protein binding);GO:0005576(extracellular region);GO:0005618(cell wall);GO:0005794(Golgi apparatus);GO:0005829(cytosol);GO:0006979(response to oxidative stress);GO:0009809(lignin biosynthetic process);GO:0010089(xylem development);GO:0020037(heme binding);GO:0042744(hydrogen peroxide catabolic process);GO:0046872(metal ion binding);GO:0048046(apoplast);G…	00940(Phenylpropanoid biosynthesis)	K00430	EC:1.11.1.7	cationic peroxidase 1 [Glycine max]	2.08907	1.95269	0.243931	0.327879	7.06836	2.82137	5.73204e-09	3.43247e-07	up	yes
439	100804197	XM_006594476.3	GO:0003674(molecular_function);GO:0005739(mitochondrion);GO:0009061(anaerobic respiration)	NA	NA	NA	hypothetical protein glysoja_040495 [Glycine soja]	5.04778	4.28759	0.729919	0.59289	7.05723	2.8191	2.72942e-09	1.70873e-07	up	yes
17	100798861	XM_003523599.4;XM_014774478.1	GO:0005886(plasma membrane);GO:0016301(kinase activity);GO:0016310(phosphorylation);GO:0016310(phosphorylation)	NA	NA	NA	U-box domain-containing protein 35 isoform X1 [Glycine max];U-box domain-containing protein 35 isoform X2 [Glycine max]	2.1431	3.29297	0.388889	0.383513	7.03788	2.81514	1.32303e-14	1.28626e-12	up	yes
440	106798142	XM_014774100.1	GO:0004722(protein serine/threonine phosphatase activity);GO:0005634(nucleus);GO:0005737(cytoplasm);GO:0006470(protein dephosphorylation);GO:0046872(metal ion binding)	NA	NA	NA	probable protein phosphatase 2C 14 [Glycine max]	22.625	28.2204	1.2733	6.02724	6.96462	2.80004	2.52587e-07	1.1661e-05	up	yes
441	102665526	XM_006589153.3	GO:0004596(peptide alpha-N-acetyltransferase activity);GO:0005737(cytoplasm);GO:0017196(N-terminal peptidyl-methionine acetylation)	NA	NA	NA	uncharacterized protein LOC102665526 [Glycine max]	3.80325	5.66657	0.640778	0.725172	6.93277	2.79343	5.15938e-17	5.8206e-15	up	yes
442	100802367	XM_003536527.4;XM_026124179.1	GO:0004553(hydrolase activity, hydrolyzing O-glycosyl compounds);GO:0005576(extracellular region);GO:0005975(carbohydrate metabolic process);GO:0005975(carbohydrate metabolic process)	NA	NA	NA	uncharacterized protein LOC100802367 isoform X2 [Glycine max];uncharacterized protein LOC100802367 isoform X1 [Glycine max]	1.56243	1.24389	0.108149	0.297948	6.91046	2.78878	2.48592e-07	1.14926e-05	up	yes
443	100800709	XM_003517347.4	GO:0003714(transcription corepressor activity);GO:0005634(nucleus);GO:0009611(response to wounding);GO:0031347(regulation of defense response);GO:1903507(negative regulation of nucleic acid-templated transcription);GO:2000022(regulation of jasmonic acid mediated signaling pathway)	04075(Plant hormone signal transduction)	K13464	NA	protein TIFY 10a [Glycine max]	1.79186	7.83526	0.411802	0.989772	6.8688	2.78006	3.18239e-05	0.000965968	up	yes
18	100790909	100790909	GO:0005618(cell wall);GO:0033609(oxalate metabolic process);GO:0046564(oxalate decarboxylase activity)	NA	NA	NA	Germin-like protein 12-1 [Glycine soja]	1.42532	1.49618	0.299372	0.134819	6.7286	2.75031	1.02123e-06	4.24613e-05	up	yes
19	100785554	XM_003516819.4	GO:0005575(cellular_component);GO:0009813(flavonoid biosynthetic process);GO:0016210(naringenin-chalcone synthase activity)	00941(Flavonoid biosynthesis);04712(Circadian rhythm - plant)	K00660	EC:2.3.1.74	chalcone synthase 6 [Glycine max]	0.731924	2.00993	0.168475	0.239447	6.72153	2.74879	5.10736e-06	0.000186752	up	yes
20	100783593	XM_006586832.2;XM_014761891.1;XM_014761892.2	GO:0004553(hydrolase activity, hydrolyzing O-glycosyl compounds);GO:0030247(polysaccharide binding);GO:0046658(anchored component of plasma membrane);GO:0046658(anchored component of plasma membrane)	00500(Starch and sucrose metabolism);00500(Starch and sucrose metabolism)	K19892	EC:3.2.1.39	Glucan endo-1,3-beta-glucosidase, basic isoform [Glycine soja];glucan endo-1,3-beta-glucosidase, basic isoform isoform X2 [Glycine max]	22.4119	12.5674	3.31984	1.88694	6.71802	2.74804	2.27323e-16	2.4556e-14	up	yes
21	100800547	XM_003549440.4	GO:0004553(hydrolase activity, hydrolyzing O-glycosyl compounds);GO:0005576(extracellular region);GO:0005618(cell wall);GO:0005794(Golgi apparatus);GO:0010411(xyloglucan metabolic process);GO:0016762(xyloglucan:xyloglucosyl transferase activity);GO:0016798(hydrolase activity, acting on glycosyl bonds);GO:0042546(cell wall biogenesis);GO:0048046(apoplast);GO:0071555(cell wall organization)	04075(Plant hormone signal transduction)	K14504	EC:2.4.1.207	probable xyloglucan endotransglucosylase/hydrolase protein 23 [Glycine max]	5.07719	16.4177	1.33612	1.87883	6.6859	2.74112	1.05747e-08	6.1432e-07	up	yes
444	100777775	XM_003523005.3;XM_014774769.2	GO:0005739(mitochondrion);GO:0009396(folic acid-containing compound biosynthetic process);GO:0030272(5-formyltetrahydrofolate cyclo-ligase activity);GO:0035999(tetrahydrofolate interconversion);GO:0035999(tetrahydrofolate interconversion)	00670(One carbon pool by folate);00670(One carbon pool by folate)	K01934	EC:6.3.3.2	5-formyltetrahydrofolate cyclo-ligase, mitochondrial isoform X1 [Glycine max];5-formyltetrahydrofolate cyclo-ligase, mitochondrial isoform X2 [Glycine max]	5.16369	4.3497	0.6476	0.785358	6.63899	2.73096	4.44392e-15	4.5478e-13	up	yes
445	100794827	100794827	GO:0000723(telomere maintenance);GO:0000784(nuclear chromosome, telomeric region);GO:0003684(damaged DNA binding);GO:0003690(double-stranded DNA binding);GO:0004003(ATP-dependent DNA helicase activity);GO:0006303(double-strand break repair via nonhomologous end joining);GO:0006310(DNA recombination);GO:0032508(DNA duplex unwinding);GO:0042162(telomeric DNA binding);GO:0043564(Ku70:Ku80 complex);G…	03450(Non-homologous end-joining)	K10885	NA	hypothetical protein GLYMA_05G125700 [Glycine max]	0.86201	0.70811	0.127101	0.111448	6.58196	2.71852	4.97489e-08	2.61024e-06	up	yes
446	100803995	XM_026124725.1	GO:0003674(molecular_function);GO:0005576(extracellular region);GO:0005618(cell wall);GO:0005773(vacuole);GO:0009737(response to abscisic acid)	NA	NA	NA	Cysteine-rich repeat secretory protein 38 [Glycine soja]	3.88984	1.80687	0.315662	0.564548	6.472	2.69421	5.86787e-07	2.53877e-05	up	yes
447	106799462	XM_014778023.2	NA	NA	NA	NA	NADH dehydrogenase [ubiquinone] 1 alpha subcomplex subunit 2 [Glycine soja]	1.8387	1.71324	0.40539	0.146564	6.43521	2.68599	5.33228e-06	0.000194331	up	yes
448	100814556	XM_003544878.4;XR_418173.3	NA	NA	NA	NA	hypothetical protein D0Y65_039317, partial [Glycine soja]	1.83842	1.60475	0.331434	0.209303	6.36756	2.67074	8.61435e-09	5.08477e-07	up	yes
449	100819181	100819181	GO:0051213(dioxygenase activity)	NA	NA	NA	hypothetical protein D0Y65_037808 [Glycine soja]	7.56118	6.45211	1.22041	0.988147	6.34499	2.66562	5.58024e-16	5.91202e-14	up	yes
450	100800912	XM_006587072.3	GO:0008171(O-methyltransferase activity);GO:0008757(S-adenosylmethionine-dependent methyltransferase activity);GO:0019438(aromatic compound biosynthetic process)	00943(Isoflavonoid biosynthesis)	K13262	EC:2.1.1.150	isoflavone-7-O-methyltransferase 6 [Glycine max]	10.9072	14.3061	1.51801	2.45893	6.33989	2.66446	2.39335e-19	3.2423e-17	up	yes
451	112997609	XM_026129167.1	GO:0003674(molecular_function);GO:0005634(nucleus);GO:0008150(biological_process)	00350(Tyrosine metabolism);00360(Phenylalanine metabolism);00380(Tryptophan metabolism);00901(Indole alkaloid biosynthesis);00950(Isoquinoline alkaloid biosynthesis);00965(Betalain biosynthesis)	K01593	EC:4.1.1.28;EC:4.1.1.105	uncharacterized protein LOC102665361 isoform X1 [Glycine max]	12.6194	14.3281	1.95157	2.34219	6.27596	2.64984	1.16127e-17	1.35639e-15	up	yes
452	100778190	XM_003529817.4	GO:0003677(DNA binding);GO:0003700(DNA binding transcription factor activity);GO:0005634(nucleus);GO:0005886(plasma membrane);GO:0006351(transcription, DNA-templated);GO:0006355(regulation of transcription, DNA-templated);GO:0007275(multicellular organism development);GO:0009814(defense response, incompatible interaction);GO:0010200(response to chitin);GO:0016021(integral component of membrane);G…	NA	NA	NA	NAC domain-containing protein 69 [Glycine max]	2.15464	2.08594	0.500948	0.176347	6.26106	2.64641	1.45793e-07	7.07665e-06	up	yes
22	100499651	NM_001250839.1	GO:0005515(protein binding)	04016(MAPK signaling pathway - plant);04626(Plant-pathogen interaction)	K13414	EC:2.7.11.25	TIR-NBS-LRR type disease resistance protein [Glycine max]	2.04278	7.19216	0.580369	0.907718	6.20592	2.63364	1.20188e-05	0.000408307	up	yes
453	100806219	NM_001253106.2;NM_001361468.1	GO:0003674(molecular_function);GO:0005634(nucleus);GO:0009793(embryo development ending in seed dormancy);GO:0009793(embryo development ending in seed dormancy)	NA	NA	NA	uncharacterized protein LOC100806219 isoform 2 [Glycine max]	152.777	133.028	23.6824	22.8213	6.14585	2.61961	6.95439e-39	2.32199e-36	up	yes
454	102661297	XR_003262847.1	GO:0005515(protein binding);GO:0005773(vacuole);GO:0005774(vacuolar membrane);GO:0006793(phosphorus metabolic process);GO:0006812(cation transport);GO:0006814(sodium ion transport);GO:0006874(cellular calcium ion homeostasis);GO:0006882(cellular zinc ion homeostasis);GO:0009624(response to nematode);GO:0009705(plant-type vacuole membrane);GO:0010351(lithium ion transport);GO:0015368(calcium:catio…	NA	NA	NA	hypothetical protein GLYMA_09G128000 [Glycine max]	0.901171	1.03149	0.173046	0.144063	6.09463	2.60754	1.3846e-08	7.93203e-07	up	yes
455	100791098	XM_006604708.3;XM_014771785.2;XM_006604710.3;XM_006604711.3;XM_006604709.3	GO:0005634(nucleus);GO:0005634(nucleus)	04712(Circadian rhythm - plant);04712(Circadian rhythm - plant)	K12120	NA	phytochrome A isoform X1 [Glycine max];phytochrome A isoform X2 [Glycine max];phytochrome A isoform X3 [Glycine max]	0.844558	0.908394	0.154795	0.133466	6.08114	2.60434	3.30641e-10	2.31554e-08	up	yes
23	100779649	NM_001360423.1	GO:0005575(cellular_component);GO:0009813(flavonoid biosynthetic process);GO:0016210(naringenin-chalcone synthase activity)	00941(Flavonoid biosynthesis);04712(Circadian rhythm - plant)	K00660	EC:2.3.1.74	chalcone synthase CHS4 [Glycine max]	6.37728	14.1139	1.69103	1.69426	6.05301	2.59765	2.2316e-12	1.87699e-10	up	yes
456	100791696	XM_003544919.4	GO:0004351(glutamate decarboxylase activity);GO:0005516(calmodulin binding);GO:0005829(cytosol);GO:0006536(glutamate metabolic process);GO:0030170(pyridoxal phosphate binding);GO:0046686(response to cadmium ion)	00650(Butanoate metabolism);00250(Alanine, aspartate and glutamate metabolism);00410(beta-Alanine metabolism);00430(Taurine and hypotaurine metabolism)	K01580	EC:4.1.1.15	glutamate decarboxylase 1 [Glycine max]	9.91831	10.2731	1.6408	1.69874	6.04615	2.59602	8.92468e-26	1.7665e-23	up	yes
457	102662104	XM_006593752.3	GO:0005886(plasma membrane)	NA	NA	NA	rust resistance kinase Lr10 [Glycine max]	3.54713	5.65297	0.604701	0.925394	6.01277	2.58803	4.80465e-12	3.90215e-10	up	yes
458	100817803	100817803	GO:0003993(acid phosphatase activity);GO:0004722(protein serine/threonine phosphatase activity);GO:0005576(extracellular region);GO:0016311(dephosphorylation);GO:0046872(metal ion binding)	NA	NA	NA	probable inactive purple acid phosphatase 27-like isoform X1 [Glycine max]	5.67089	5.15475	1.15907	0.663069	5.94118	2.57075	1.60305e-16	1.74881e-14	up	yes
24	100775665	XM_003526128.3;XM_006582175.2;XM_006582174.2	GO:0003700(DNA binding transcription factor activity);GO:0005634(nucleus);GO:0006355(regulation of transcription, DNA-templated);GO:0043565(sequence-specific DNA binding);GO:0043565(sequence-specific DNA binding)	04075(Plant hormone signal transduction);04075(Plant hormone signal transduction)	K14494	NA	scarecrow-like protein 21 [Glycine max]	0.920292	1.27692	0.225217	0.146673	5.90824	2.56273	5.7885e-08	3.00375e-06	up	yes
459	100500602	XM_006598651.3;NM_001249720.1;XM_014768420.2	GO:0004150(dihydroneopterin aldolase activity);GO:0005829(cytosol);GO:0006760(folic acid-containing compound metabolic process);GO:0009507(chloroplast);GO:0046654(tetrahydrofolate biosynthetic process);GO:0046656(folic acid biosynthetic process);GO:0102083(7,8-dihydromonapterin aldolase activity);GO:0102083(7,8-dihydromonapterin aldolase activity)	00790(Folate biosynthesis);00790(Folate biosynthesis)	K01633	EC:4.1.2.25;EC:5.1.99.8	uncharacterized protein LOC100500602 [Glycine max]	1.83046	2.88457	0.452596	0.352831	5.85409	2.54944	1.15728e-06	4.76387e-05	up	yes
460	100814210	XR_001384784.2;XR_001384789.2;XR_001384780.2;XR_001384786.2;XR_001384787.2;XR_001384783.2;XR_001384785.2;XR_001384781.2;XR_001384779.2;XM_014767301.2;XR_001384788.2;XR_001384782.2	GO:0004721(phosphoprotein phosphatase activity);GO:0004722(protein serine/threonine phosphatase activity);GO:0005515(protein binding);GO:0005634(nucleus);GO:0005737(cytoplasm);GO:0005829(cytosol);GO:0005886(plasma membrane);GO:0009742(brassinosteroid mediated signaling pathway);GO:0046872(metal ion binding);GO:0046872(metal ion binding)	00730(Thiamine metabolism);00900(Terpenoid backbone biosynthesis);00900(Terpenoid backbone biosynthesis)	K01662	EC:2.2.1.7	Serine/threonine-protein phosphatase BSL3 [Glycine soja];serine/threonine-protein phosphatase BSL3 [Glycine max]	0.888424	0.720395	0.155665	0.119197	5.85318	2.54922	1.82345e-08	1.01472e-06	up	yes
461	102661076	102661076	GO:0005524(ATP binding);GO:0005634(nucleus);GO:0006952(defense response);GO:0043531(ADP binding)	04626(Plant-pathogen interaction)	K13459	NA	Disease resistance protein isoform G [Glycine soja]	0.721014	0.669195	0.152291	0.085305	5.85115	2.54872	2.48517e-07	1.14926e-05	up	yes
462	100793889	XM_003520438.4	GO:0004185(serine-type carboxypeptidase activity);GO:0016747(transferase activity, transferring acyl groups other than amino-acyl groups);GO:0019748(secondary metabolic process);GO:0051603(proteolysis involved in cellular protein catabolic process)	NA	NA	NA	serine carboxypeptidase-like 45 [Glycine max]	1.27758	1.90715	0.422173	0.124002	5.83096	2.54373	6.29801e-06	0.000227272	up	yes
25	100804843	XM_014765707.2;XM_014765709.2	GO:0003677(DNA binding);GO:0003700(DNA binding transcription factor activity);GO:0005634(nucleus);GO:0006351(transcription, DNA-templated);GO:0006355(regulation of transcription, DNA-templated);GO:0009873(ethylene-activated signaling pathway);GO:0045893(positive regulation of transcription, DNA-templated);GO:0048510(regulation of timing of transition from vegetative to reproductive phase);GO:0048…	03040(Spliceosome);03040(Spliceosome)	K12900	NA	ethylene-responsive transcription factor ABR1 isoform X1 [Glycine max];ethylene-responsive transcription factor ABR1 isoform X2 [Glycine max]	1.33252	2.4237	0.43079	0.214342	5.82241	2.54162	1.0212e-06	4.24613e-05	up	yes
463	100780563	XM_006600672.2;XM_026126542.1;XM_026126541.1	GO:0000139(Golgi membrane);GO:0003824(catalytic activity);GO:0005768(endosome);GO:0005794(Golgi apparatus);GO:0005802(trans-Golgi network);GO:0006486(protein glycosylation);GO:0010398(xylogalacturonan metabolic process);GO:0016020(membrane);GO:0016021(integral component of membrane);GO:0035252(UDP-xylosyltransferase activity);GO:0045489(pectin biosynthetic process);GO:0071555(cell wall organizati…	NA	NA	NA	probable glycosyltransferase At3g42180 isoform X1 [Glycine max]	23.0165	20.989	3.62208	3.99916	5.77406	2.52959	1.85129e-31	4.63594e-29	up	yes
464	100812666	NM_001253944.2	NA	NA	NA	NA	uncharacterized protein LOC100812666 [Glycine max]	66.1316	68.8323	12.0412	11.6275	5.70222	2.51152	4.07485e-37	1.2828e-34	up	yes
465	100818334	XM_003534445.4	GO:0003677(DNA binding);GO:0003700(DNA binding transcription factor activity);GO:0005634(nucleus);GO:0006351(transcription, DNA-templated);GO:0006355(regulation of transcription, DNA-templated);GO:0007029(endoplasmic reticulum organization);GO:0046983(protein dimerization activity)	NA	NA	NA	Transcription factor bHLH25 [Glycine soja]	1.6736	1.49155	0.228795	0.327293	5.69181	2.50889	2.70948e-07	1.24738e-05	up	yes
466	100798823	XM_003552501.4	GO:0005249(voltage-gated potassium channel activity);GO:0005887(integral component of plasma membrane);GO:0042391(regulation of membrane potential)	04626(Plant-pathogen interaction)	K05391	NA	cyclic nucleotide-gated ion channel 2 [Glycine max]	4.27656	3.90537	0.766481	0.679895	5.65685	2.5	1.07236e-17	1.26596e-15	up	yes
467	106797060	106797060	GO:0004185(serine-type carboxypeptidase activity);GO:0051603(proteolysis involved in cellular protein catabolic process)	04626(Plant-pathogen interaction)	K13457	NA	hypothetical protein GLYMA_18G088000 [Glycine max]	0.644509	0.680135	0.114254	0.120024	5.65415	2.49931	3.70602e-07	1.65993e-05	up	yes
26	106799718	NM_001360359.1	GO:0005575(cellular_component);GO:0009813(flavonoid biosynthetic process);GO:0016210(naringenin-chalcone synthase activity)	00941(Flavonoid biosynthesis);04712(Circadian rhythm - plant)	K00660	EC:2.3.1.74	chalcone synthase 5 [Glycine max]	4.0792	9.50059	1.16265	1.24605	5.63781	2.49513	1.51578e-09	9.88245e-08	up	yes
468	100808315	XM_014777779.1;XM_014777784.2;XM_014777777.1;XM_014777781.1;XM_006583204.3;XM_014777776.1;XM_014777780.1;XM_014777783.2;XM_006583203.3;XM_014777778.1	GO:0005524(ATP binding);GO:0005739(mitochondrion);GO:0006952(defense response);GO:0043531(ADP binding);GO:0043531(ADP binding)	04626(Plant-pathogen interaction);04626(Plant-pathogen interaction)	K13459	NA	uncharacterized protein LOC100808315 [Glycine max]	0.373848	0.413371	0.0949203	0.0462023	5.57827	2.47982	2.39877e-07	1.11364e-05	up	yes
469	100305746	NM_001249217.2	GO:0005515(protein binding);GO:0005739(mitochondrion);GO:0009507(chloroplast);GO:0009522(photosystem I);GO:0009535(chloroplast thylakoid membrane);GO:0009579(thylakoid);GO:0009767(photosynthetic electron transport chain);GO:0009768(photosynthesis, light harvesting in photosystem I);GO:0016021(integral component of membrane)	00195(Photosynthesis)	K14332	NA	putative photosystem I subunit O [Glycine max]	1.24632	1.20648	0.440767	0.0001	5.56358	2.47601	0.00305912	0.0463573	up	yes
470	100790964	XM_003543926.4	GO:0005886(plasma membrane)	NA	NA	NA	rust resistance kinase Lr10 [Glycine max]	7.16261	11.84	1.49019	1.92597	5.56256	2.47575	8.20172e-16	8.63401e-14	up	yes
471	100806632	XM_014773525.2	GO:0006952(defense response);GO:0007165(signal transduction);GO:0016021(integral component of membrane);GO:0016301(kinase activity)	04075(Plant hormone signal transduction)	K13415	EC:2.7.10.1;EC:2.7.11.1	receptor-like protein 6 [Glycine max]	1.84125	2.27499	0.42531	0.323636	5.49605	2.45839	3.50646e-12	2.88323e-10	up	yes
472	102659922	XR_003264571.1;XR_003264570.1;XR_003264573.1;XR_003264572.1	NA	NA	NA	NA	uncharacterized protein LOC102669582 [Glycine max];uncharacterized protein LOC102668259 [Glycine max]	4.26634	2.26657	0.618345	0.612134	5.30924	2.40851	1.17242e-10	8.57775e-09	up	yes
473	100500294	NM_001249033.3	GO:0005737(cytoplasm);GO:0009143(nucleoside triphosphate catabolic process);GO:0046872(metal ion binding);GO:0047429(nucleoside-triphosphate diphosphatase activity)	00240(Pyrimidine metabolism)	K16904	EC:3.6.1.12	hypothetical protein GLYMA_05G023900 [Glycine max]	4.20851	13.8746	1.64875	1.78172	5.27132	2.39816	6.81592e-06	0.000243305	up	yes
474	100788956	XM_006602900.1;XM_006602901.3;NM_001353343.1	GO:0005515(protein binding);GO:0005515(protein binding)	NA	NA	NA	MADS-box protein Dt2 isoform X1 [Glycine max]	0.83006	1.39847	0.26459	0.159921	5.24963	2.39222	2.25863e-05	0.000717876	up	yes
475	100789317	100789317	GO:0000055(ribosomal large subunit export from nucleus);GO:0000056(ribosomal small subunit export from nucleus);GO:0005215(transporter activity);GO:0005643(nuclear pore);GO:0006406(mRNA export from nucleus);GO:0006606(protein import into nucleus);GO:0006611(protein export from nucleus)	03013(RNA transport)	K14318	NA	hypothetical protein GLYMA_18G028200 [Glycine max]	2.4478	2.03668	0.24666	0.612581	5.21913	2.38381	6.43042e-08	3.31087e-06	up	yes
476	100800476	XR_003267306.1	GO:0004857(enzyme inhibitor activity)	04626(Plant-pathogen interaction)	K13457	NA	PREDICTED: uncharacterized protein LOC108332694 [Vigna angularis]	1.86928	2.44094	0.508857	0.317902	5.2134	2.38222	2.69275e-14	2.57251e-12	up	yes
477	100814915	XM_014776923.2	GO:0004347(glucose-6-phosphate isomerase activity);GO:0005737(cytoplasm);GO:0005829(cytosol);GO:0006094(gluconeogenesis);GO:0006096(glycolytic process);GO:0009817(defense response to fungus, incompatible interaction);GO:0046686(response to cadmium ion)	00010(Glycolysis / Gluconeogenesis);00030(Pentose phosphate pathway);00500(Starch and sucrose metabolism);00520(Amino sugar and nucleotide sugar metabolism)	K01810	EC:5.3.1.9	glucose-6-phosphate isomerase, cytosolic 2 [Glycine max]	43.96	42.7863	8.05997	8.64705	5.19221	2.37635	2.97112e-33	8.11656e-31	up	yes
478	100777637	XM_026125512.1;XM_026125514.1;XM_026125519.1;XM_026125515.1;XM_026125513.1;XM_026125511.1;XM_026125516.1;XM_026125517.1;XM_026125518.1	GO:0005887(integral component of plasma membrane);GO:0015116(sulfate transmembrane transporter activity);GO:0015116(sulfate transmembrane transporter activity)	NA	NA	NA	sulfate transporter 1.3 isoform X1 [Glycine max]	0.878729	0.695029	0.164174	0.139333	5.18525	2.37441	1.51471e-07	7.34147e-06	up	yes
479	100777695	XR_412964.3	GO:0005759(mitochondrial matrix);GO:0016226(iron-sulfur cluster assembly)	NA	NA	NA	hypothetical protein GLYMA_01G212000 [Glycine max]	4.92502	5.14374	1.01804	0.924664	5.18285	2.37375	1.89612e-15	1.97717e-13	up	yes
27	100776878	NM_001254257.2	GO:0016020(membrane);GO:0016709(oxidoreductase activity, acting on paired donors, with incorporation or reduction of molecular oxygen, NAD(P)H as one donor, and incorporation of one atom of oxygen);GO:0044550(secondary metabolite biosynthetic process)	00943(Isoflavonoid biosynthesis)	K13261	EC:1.14.13.28	3,9-dihydroxypterocarpan 6A-monooxygenase [Glycine max]	0.798846	5.25314	0.579925	0.589609	5.1747	2.37148	0.000524073	0.0109226	up	yes
480	100810111	XM_003529929.3	GO:0005634(nucleus);GO:0009055(electron transfer activity);GO:0015035(protein disulfide oxidoreductase activity);GO:0035556(intracellular signal transduction);GO:0045454(cell redox homeostasis)	NA	NA	NA	uncharacterized protein LOC100810111 [Glycine max]	2.03869	1.80871	0.448422	0.303961	5.11361	2.35434	2.0081e-08	1.11372e-06	up	yes
481	100527630	NM_001248244.2;XM_006576141.2;XM_006576142.2	GO:0000502(proteasome complex);GO:0004298(threonine-type endopeptidase activity);GO:0005634(nucleus);GO:0005829(cytosol);GO:0005839(proteasome core complex);GO:0006511(ubiquitin-dependent protein catabolic process);GO:0008233(peptidase activity);GO:0009507(chloroplast);GO:0010043(response to zinc ion);GO:0022626(cytosolic ribosome);GO:0022626(cytosolic ribosome)	03050(Proteasome);03050(Proteasome)	K02726	EC:3.4.25.1	Proteasome subunit alpha type-2-A, partial [Mucuna pruriens];N-terminal nucleophile-hydrolase superfamily protein isoform X2 [Glycine max]	12.3128	10.9345	2.60023	2.04858	5.0007	2.32213	5.17114e-20	7.46429e-18	up	yes
482	100803258	100803258	GO:0005739(mitochondrion);GO:0008150(biological_process)	NA	NA	NA	hypothetical protein PHAVU_007G161300g [Phaseolus vulgaris]	0.893744	0.845622	0.235564	0.112481	4.99753	2.32122	3.19593e-06	0.000122554	up	yes
483	102665173	XM_006602820.3	GO:0005886(plasma membrane);GO:0016021(integral component of membrane);GO:0042626(ATPase activity, coupled to transmembrane movement of substances)	NA	NA	NA	uncharacterized protein LOC102665173 [Glycine max]	1.07559	0.829599	0.249352	0.132689	4.98687	2.31813	2.56031e-05	0.000796901	up	yes
484	100306688	NM_001248023.2	GO:0003674(molecular_function);GO:0005634(nucleus);GO:0008150(biological_process)	NA	NA	NA	uncharacterized protein LOC100306688 [Glycine max]	1.48884	2.35013	0.23613	0.539895	4.94696	2.30654	4.17554e-05	0.00122796	up	yes
28	100789075	XM_003531172.4	GO:0005575(cellular_component);GO:0009813(flavonoid biosynthetic process);GO:0016210(naringenin-chalcone synthase activity)	00941(Flavonoid biosynthesis);04712(Circadian rhythm - plant)	K00660	EC:2.3.1.74	chalcone synthase 3 [Glycine max]	4.0827	8.29929	0.752145	1.7584	4.93198	2.30217	7.04557e-07	3.00857e-05	up	yes
29	100800612	100800612	GO:0009717(isoflavonoid biosynthetic process);GO:0033987(2-hydroxyisoflavanone dehydratase activity);GO:0046287(isoflavonoid metabolic process);GO:0052689(carboxylic ester hydrolase activity)	00943(Isoflavonoid biosynthesis)	K13258	EC:4.2.1.105	hypothetical protein GLYMA_11G004200 [Glycine max]	17.7939	19.0931	3.66014	3.82749	4.9264	2.30053	1.19844e-23	2.096e-21	up	yes
485	100810533	XM_006576627.3;XM_026127844.1;XM_026127845.1;XM_026127847.1;XM_026127846.1;XM_014773681.2;XM_026127848.1;XM_006576628.3	GO:0003700(DNA binding transcription factor activity);GO:0005634(nucleus);GO:0007165(signal transduction);GO:0009911(positive regulation of flower development);GO:0010228(vegetative to reproductive phase transition of meristem);GO:0050832(defense response to fungus);GO:0050832(defense response to fungus)	NA	NA	NA	protein ENHANCED DOWNY MILDEW 2 isoform X1 [Glycine max];protein ENHANCED DOWNY MILDEW 2 isoform X2 [Glycine max];protein ENHANCED DOWNY MILDEW 2 isoform X3 [Glycine max]	1.47578	1.49641	0.385787	0.221423	4.89482	2.29126	1.64699e-09	1.06748e-07	up	yes
486	102667924	XM_006598084.3	GO:0004497(monooxygenase activity)	NA	NA	NA	11-oxo-beta-amyrin 30-oxidase [Glycine max]	0.86921	0.751676	0.095156	0.236922	4.88104	2.28719	2.54512e-05	0.000792921	up	yes
487	100815491	XM_026128841.1;XM_026128844.1;XM_026128842.1;XM_026128843.1;XM_014776403.2	GO:0003677(DNA binding);GO:0003700(DNA binding transcription factor activity);GO:0005634(nucleus);GO:0006351(transcription, DNA-templated);GO:0006355(regulation of transcription, DNA-templated);GO:0046983(protein dimerization activity);GO:0046983(protein dimerization activity)	04016(MAPK signaling pathway - plant);04075(Plant hormone signal transduction);04075(Plant hormone signal transduction)	K13422	NA	transcription factor bHLH18 isoform X1 [Glycine max];transcription factor bHLH18 isoform X4 [Glycine max];transcription factor bHLH18 isoform X2 [Glycine max]	0.477683	2.16888	0.204084	0.340144	4.86297	2.28184	0.000428687	0.00931693	up	yes
488	100779399	XM_014774106.2	GO:0005515(protein binding);GO:0005524(ATP binding);GO:0005576(extracellular region);GO:0006952(defense response);GO:0043531(ADP binding)	NA	NA	NA	putative disease resistance RPP13-like protein 1 [Glycine max]	2.11476	2.71118	0.440384	0.552848	4.85883	2.28061	3.37014e-07	1.52394e-05	up	yes
30	102662226	XR_001384421.2;XR_001384428.2;XR_001384420.2;XR_417469.3;XR_001384427.2;XR_417474.3;XR_417479.3;XR_001384425.2;XR_417470.3;XR_001384426.2;XR_001384424.2;XR_417477.3;XR_001384422.2;XR_417476.3;XR_001384423.2	GO:0005739(mitochondrion);GO:0005739(mitochondrion)	NA	NA	NA	Retrovirus-related Pol polyprotein from transposon TNT 1-94 [Cajanus cajan];putative RNA-directed DNA polymerase [Medicago truncatula]	0.934865	1.08129	0.21652	0.19918	4.85002	2.27799	6.45952e-15	6.52964e-13	up	yes
489	100776939	XM_026128745.1	GO:0004970(ionotropic glutamate receptor activity);GO:0005217(intracellular ligand-gated ion channel activity);GO:0006811(ion transport);GO:0006874(cellular calcium ion homeostasis);GO:0009416(response to light stimulus);GO:0016021(integral component of membrane)	NA	NA	NA	Glutamate receptor 2.1 [Glycine soja]	0.427515	0.498297	0.081872	0.109234	4.84449	2.27635	1.3519e-05	0.000453217	up	yes
490	100807238	100807238	GO:0008171(O-methyltransferase activity);GO:0008757(S-adenosylmethionine-dependent methyltransferase activity);GO:0019438(aromatic compound biosynthetic process)	00945(Stilbenoid, diarylheptanoid and gingerol biosynthesis)	K16040	EC:2.1.1.240	putative O-methyltransferase 3 isoform B [Glycine soja]	3.09488	3.80233	0.805874	0.627581	4.8116	2.26652	3.9348e-08	2.10121e-06	up	yes
491	112999535	XM_026125690.1	NA	NA	NA	NA	uncharacterized protein LOC112999535 [Glycine max]	218.136	184.393	43.8981	39.7627	4.81145	2.26647	1.54007e-29	3.55993e-27	up	yes
492	106794686	XR_001382883.1	NA	NA	NA	NA	hypothetical protein glysoja_005149 [Glycine soja]	1.37322	1.25603	0.110178	0.436836	4.80654	2.265	0.000158442	0.0039888	up	yes
493	100803451	XM_014771725.2	GO:0016020(membrane);GO:0016709(oxidoreductase activity, acting on paired donors, with incorporation or reduction of molecular oxygen, NAD(P)H as one donor, and incorporation of one atom of oxygen);GO:0044550(secondary metabolite biosynthetic process)	NA	NA	NA	cytochrome P450 82A4-like [Glycine max]	0.954415	0.862686	0.27052	0.111353	4.75839	2.25047	2.32054e-05	0.000735432	up	yes
494	106794146	XM_014778005.2	GO:0004674(protein serine/threonine kinase activity);GO:0005524(ATP binding);GO:0005886(plasma membrane);GO:0006468(protein phosphorylation);GO:0007169(transmembrane receptor protein tyrosine kinase signaling pathway);GO:0016021(integral component of membrane);GO:0016301(kinase activity)	NA	NA	NA	hypothetical protein GLYMA_07G147800 [Glycine max]	1.10091	1.07996	0.316369	0.142216	4.75565	2.24964	2.23489e-06	8.80505e-05	up	yes
495	100781211	XM_003543455.4	GO:0003700(DNA binding transcription factor activity);GO:0005634(nucleus);GO:0010200(response to chitin);GO:0043565(sequence-specific DNA binding);GO:0044212(transcription regulatory region DNA binding)	NA	NA	NA	zinc finger protein ZAT12 [Glycine max]	1.68298	5.78366	0.175498	1.40328	4.72938	2.24165	0.0054276	0.0719775	up	yes
31	100790997	XM_003531175.4	GO:0005575(cellular_component);GO:0009813(flavonoid biosynthetic process);GO:0016210(naringenin-chalcone synthase activity)	00941(Flavonoid biosynthesis);04712(Circadian rhythm - plant)	K00660	EC:2.3.1.74	chalcone synthase 1 [Glycine max]	6.4724	20.381	2.64071	3.05812	4.71209	2.23637	1.80959e-07	8.64395e-06	up	yes
496	100818914	XM_003537706.4	GO:0005507(copper ion binding);GO:0009505(plant-type cell wall);GO:0009506(plasmodesma);GO:0016722(oxidoreductase activity, oxidizing metal ions)	NA	NA	NA	L-ascorbate oxidase homolog [Glycine max]	5.74347	15.5134	2.44615	2.06897	4.70794	2.2351	5.06353e-09	3.05987e-07	up	yes
497	100789992	100789992	GO:0005524(ATP binding);GO:0006952(defense response);GO:0009506(plasmodesma);GO:0043531(ADP binding)	04626(Plant-pathogen interaction)	K13457	NA	putative disease resistance protein [Glycine soja]	0.593901	0.545136	0.166069	0.076165	4.70222	2.23334	1.87531e-05	0.000608596	up	yes
498	100813130	XM_003527711.4	GO:0005515(protein binding)	NA	NA	NA	serine/threonine-protein kinase RIPK [Glycine max]	0.668598	0.658919	0.125578	0.157634	4.68736	2.22878	2.70604e-05	0.000835185	up	yes
499	100806110	XM_014774699.2;XM_014774700.2;XM_014774703.2;XM_006578445.3;XM_014774702.2;XM_014774701.2	GO:0008540(proteasome regulatory particle, base subcomplex);GO:0017025(TBP-class protein binding);GO:0030433(ubiquitin-dependent ERAD pathway);GO:0031595(nuclear proteasome complex);GO:0031597(cytosolic proteasome complex);GO:0036402(proteasome-activating ATPase activity);GO:0045899(positive regulation of RNA polymerase II transcriptional preinitiation complex assembly);GO:0045899(positive regula…	03015(mRNA surveillance pathway);03015(mRNA surveillance pathway)	K06100	NA	Potassium channel SKOR [Glycine soja]	1.34964	1.44737	0.239089	0.361599	4.65636	2.2192	1.13914e-06	4.70092e-05	up	yes
32	100776122	XM_014769955.2	GO:0016021(integral component of membrane);GO:0042626(ATPase activity, coupled to transmembrane movement of substances);GO:0055085(transmembrane transport)	02010(ABC transporters)	K05658	EC:3.6.3.44	ABC transporter B family member 11, partial [Glycine soja]	0.610183	0.50894	0.102677	0.140222	4.60736	2.20394	2.69004e-06	0.000105105	up	yes
500	100808439	XM_003540364.3	GO:0009813(flavonoid biosynthetic process);GO:0043231(intracellular membrane-bounded organelle);GO:0052696(flavonoid glucuronidation);GO:0080043(quercetin 3-O-glucosyltransferase activity);GO:0080044(quercetin 7-O-glucosyltransferase activity)	00944(Flavone and flavonol biosynthesis)	K22794	EC:2.4.1.239;EC:2.4.1.-	UDP-glycosyltransferase 79B30-like [Glycine max]	2.45391	1.67715	0.605041	0.294888	4.59043	2.19863	3.62624e-06	0.000137303	up	yes
33	100792581	XM_003531178.4	GO:0005575(cellular_component);GO:0009813(flavonoid biosynthetic process);GO:0016210(naringenin-chalcone synthase activity)	00941(Flavonoid biosynthesis);04712(Circadian rhythm - plant)	K00660	EC:2.3.1.74	chalcone synthase CHS4 [Glycine max]	5.43593	13.358	1.99314	2.12665	4.56186	2.18962	1.41678e-08	8.06053e-07	up	yes
501	100801314	100801314	GO:0005737(cytoplasm);GO:0006952(defense response);GO:0007165(signal transduction);GO:0016021(integral component of membrane);GO:0043531(ADP binding)	NA	NA	NA	hypothetical protein GLYMA_03G052800 [Glycine max]	0.606082	1.07798	0.162244	0.207453	4.55524	2.18753	3.48395e-06	0.00013237	up	yes
502	100793655	XM_003548831.4	GO:0003674(molecular_function);GO:0005739(mitochondrion);GO:0008150(biological_process)	NA	NA	NA	uncharacterized protein LOC100793655 [Glycine max]	5.71257	4.12421	1.22877	0.932387	4.55163	2.18638	4.70999e-07	2.07309e-05	up	yes
503	100787796	XM_014766534.2	GO:0005524(ATP binding);GO:0005634(nucleus);GO:0005737(cytoplasm);GO:0005886(plasma membrane);GO:0006952(defense response);GO:0007165(signal transduction);GO:0009626(plant-type hypersensitive response);GO:0009814(defense response, incompatible interaction);GO:0043531(ADP binding)	04626(Plant-pathogen interaction)	K13457	NA	disease resistance protein RPP13 [Glycine max]	1.30583	2.61548	0.468567	0.401836	4.50517	2.17158	6.81799e-07	2.91928e-05	up	yes
504	102664818	102664818	GO:0003735(structural constituent of ribosome);GO:0006412(translation);GO:0022625(cytosolic large ribosomal subunit)	03010(Ribosome)	K02885	NA	60S ribosomal protein L19-2 [Glycine soja]	9.08204	7.88578	1.65208	2.13773	4.47722	2.1626	1.75109e-13	1.58581e-11	up	yes
505	100790804	XM_003527270.4	GO:0006952(defense response);GO:0007165(signal transduction);GO:0043531(ADP binding)	NA	NA	NA	TMV resistance protein N [Glycine max]	1.54951	1.92055	0.486906	0.288712	4.47393	2.16154	6.04526e-07	2.61211e-05	up	yes
506	100800042	XM_006590006.2	GO:0004252(serine-type endopeptidase activity);GO:0005618(cell wall)	NA	NA	NA	cucumisin [Glycine max]	1.00772	0.653916	0.248941	0.124975	4.44388	2.15182	3.86924e-05	0.00115016	up	yes
507	113002170	113002170	GO:0000719(photoreactive repair);GO:0003904(deoxyribodipyrimidine photo-lyase activity)	NA	NA	NA	Leucine aminopeptidase 1 isoform B [Glycine soja]	0.479985	0.401846	0.066849	0.132162	4.43107	2.14765	2.93987e-05	0.000898959	up	yes
508	100796246	XM_014766533.2;XM_026125564.1	GO:0000139(Golgi membrane);GO:0005739(mitochondrion);GO:0005768(endosome);GO:0005794(Golgi apparatus);GO:0005802(trans-Golgi network);GO:0009058(biosynthetic process);GO:0009834(plant-type secondary cell wall biogenesis);GO:0015020(glucuronosyltransferase activity);GO:0016021(integral component of membrane);GO:0016757(transferase activity, transferring glycosyl groups);GO:0045492(xylan biosynthet…	NA	NA	NA	putative UDP-glucuronate:xylan alpha-glucuronosyltransferase 3 isoform X1 [Glycine max];putative UDP-glucuronate:xylan alpha-glucuronosyltransferase 3 isoform X2 [Glycine max]	4.79226	4.3188	1.37146	0.685342	4.42973	2.14722	7.72986e-11	5.79389e-09	up	yes
509	100810596	XM_014775843.2;XM_014775845.2;XM_006580453.3	GO:0003674(molecular_function);GO:0005634(nucleus);GO:0008150(biological_process);GO:0009507(chloroplast);GO:0009535(chloroplast thylakoid membrane);GO:0009535(chloroplast thylakoid membrane)	NA	NA	NA	uncharacterized protein LOC100810596 isoform X1 [Glycine max];uncharacterized protein LOC100810596 isoform X3 [Glycine max];uncharacterized protein LOC100810596 isoform X2 [Glycine max]	0.704368	0.684156	0.26295	0.0512442	4.41932	2.14382	0.000706857	0.0141094	up	yes
34	100792946	XM_014778961.2	GO:0003677(DNA binding);GO:0003700(DNA binding transcription factor activity);GO:0005634(nucleus);GO:0006351(transcription, DNA-templated);GO:0006355(regulation of transcription, DNA-templated);GO:0006970(response to osmotic stress);GO:0009737(response to abscisic acid);GO:0009738(abscisic acid-activated signaling pathway);GO:0009749(response to glucose);GO:0009788(negative regulation of abscisic…	03040(Spliceosome)	K12900	NA	ethylene-responsive transcription factor ERF112 [Glycine max]	3.67967	2.68471	0.696195	0.750283	4.39992	2.13748	2.5343e-07	1.16836e-05	up	yes
35	100775803	100775803	GO:0005618(cell wall);GO:0033609(oxalate metabolic process);GO:0046564(oxalate decarboxylase activity)	00450(Selenocompound metabolism)	K00384	EC:1.8.1.9	hypothetical protein GLYMA_19G059000 [Glycine max]	4.78176	5.8128	0.204595	2.20363	4.39932	2.13728	0.00438119	0.0612089	up	yes
510	100819282	XM_014773587.2;XM_026127768.1;XM_026127780.1;XM_026127792.1;XM_026127810.1;XM_026127787.1;XM_026127772.1;XM_026127797.1;XM_026127777.1;XM_026127769.1;XM_026127806.1;XM_026127791.1;XM_026127807.1;XM_026127788.1;XM_026127784.1;XM_026127798.1;XM_026127794.1;XM_026127785.1;XM_026127778.1;XM_026127801.1;XM_026127773.1;XM_026127796.1;XM_026127805.1;XM_026127809.1;XM_026127789.1;XM_026127783.1;XM_026127…	GO:0008643(carbohydrate transport);GO:0016021(integral component of membrane);GO:0051119(sugar transmembrane transporter activity);GO:0051119(sugar transmembrane transporter activity)	NA	NA	NA	uncharacterized protein GMSWEET50 isoform X1 [Glycine max];uncharacterized protein GMSWEET50 isoform X2 [Glycine max];uncharacterized protein GMSWEET50 isoform X3 [Glycine max];uncharacterized protein GMSWEET50 isoform X5 [Glycine max];uncharacterized protein GMSWEET50 isoform X4 [Glycine max];uncharacterized protein GMSWEET50 isoform X7 [Glycine max]	7.20939	5.93606	1.63635	1.35385	4.39618	2.13625	5.89157e-21	8.97446e-19	up	yes
511	100815993	XM_003529256.4	GO:0004185(serine-type carboxypeptidase activity);GO:0051603(proteolysis involved in cellular protein catabolic process)	NA	NA	NA	serine carboxypeptidase-like 31 [Glycine max]	1.06746	2.49977	0.456282	0.360704	4.36633	2.12642	3.76107e-05	0.00112407	up	yes
512	100810639	100810639	GO:0005515(protein binding);GO:0005634(nucleus);GO:0005730(nucleolus);GO:0006351(transcription, DNA-templated);GO:0006355(regulation of transcription, DNA-templated);GO:0009651(response to salt stress);GO:0009737(response to abscisic acid)	03013(RNA transport);03015(mRNA surveillance pathway)	K14324	NA	histone deacetylase complex subunit SAP18 [Cajanus cajan]	3.16592	2.63984	0.42622	0.91476	4.32949	2.1142	4.28e-05	0.00125533	up	yes
513	100808660	NM_001254468.1	GO:0008171(O-methyltransferase activity);GO:0008757(S-adenosylmethionine-dependent methyltransferase activity);GO:0019438(aromatic compound biosynthetic process)	00945(Stilbenoid, diarylheptanoid and gingerol biosynthesis)	K16040	EC:2.1.1.240	putative O-methyltransferase 3 isoform B [Glycine soja]	12.4231	20.2965	5.0526	2.50533	4.32918	2.11409	7.10667e-10	4.84353e-08	up	yes
514	100500569	NM_001249299.1	NA	NA	NA	NA	hypothetical protein GLYMA_01G047600 [Glycine max]	3.18699	5.52225	0.97037	1.04546	4.32042	2.11117	1.2013e-05	0.000408307	up	yes
515	106796054	XR_001384936.2;XR_001384939.2;XR_001384938.2;XR_001384937.2	GO:0004029(aldehyde dehydrogenase (NAD) activity);GO:0004029(aldehyde dehydrogenase (NAD) activity)	NA	NA	NA	hypothetical protein D0Y65_051733 [Glycine soja]	3.59667	2.86257	0.790463	0.70501	4.3192	2.11076	8.32471e-07	3.51884e-05	up	yes
516	102661541	XR_415236.3	GO:0004619(phosphoglycerate mutase activity);GO:0005829(cytosol)	NA	NA	NA	uncharacterized protein LOC100800946 [Glycine max]	0.615344	0.515589	0.18406	0.079147	4.29674	2.10324	5.94294e-05	0.00168044	up	yes
517	100799764	XM_006594780.3	GO:0012505(endomembrane system)	NA	NA	NA	reticulon-like protein B17, partial [Glycine max]	9.14277	7.33389	2.12053	1.74168	4.26612	2.09293	4.55443e-13	3.98272e-11	up	yes
36	732575	NM_001350109.1	GO:0005575(cellular_component);GO:0009813(flavonoid biosynthetic process);GO:0016210(naringenin-chalcone synthase activity)	00941(Flavonoid biosynthesis);04712(Circadian rhythm - plant)	K00660	EC:2.3.1.74	chalcone synthase 1 [Glycine max]	6.387	25.7776	3.14723	4.42453	4.24797	2.08677	2.00085e-05	0.000642742	up	yes
518	102668993	XR_003266819.1	GO:0005886(plasma membrane);GO:0006810(transport);GO:0022857(transmembrane transporter activity)	NA	NA	NA	WAT1-related protein [Glycine soja]	0.676882	0.658252	0.152768	0.161914	4.2428	2.08502	3.72809e-05	0.00111522	up	yes
519	100306483	XM_006579291.3;NM_001248758.1	GO:0005634(nucleus);GO:0005886(plasma membrane);GO:0006869(lipid transport);GO:0008289(lipid binding);GO:0031225(anchored component of membrane);GO:0031225(anchored component of membrane)	NA	NA	NA	alpha-amylase inhibitor/lipid transfer/seed storage family protein isoform X1 [Glycine max];alpha-amylase inhibitor/lipid transfer/seed storage family protein precursor [Glycine max]	59.4733	76.6483	14.8952	17.1994	4.24125	2.08449	1.14168e-21	1.80565e-19	up	yes
520	100816587	XM_014770304.2	GO:0004722(protein serine/threonine phosphatase activity);GO:0005634(nucleus);GO:0006470(protein dephosphorylation);GO:0046872(metal ion binding)	NA	NA	NA	probable protein phosphatase 2C 65 [Glycine max]	0.994255	0.790539	0.152985	0.267874	4.24084	2.08435	4.4092e-05	0.00128979	up	yes
521	102669969	XM_014770338.2;XM_026126643.1	GO:0005634(nucleus);GO:0005634(nucleus)	NA	NA	NA	uncharacterized protein LOC102669969 isoform X1 [Glycine max]	2.24553	1.43296	0.229372	0.639782	4.23227	2.08143	3.31935e-05	0.00100385	up	yes
522	113000770	XM_026127527.1	GO:0005575(cellular_component);GO:0008150(biological_process);GO:0008270(zinc ion binding)	NA	NA	NA	uncharacterized protein LOC113000770 [Glycine max]	1.2939	1.51021	0.143491	0.520386	4.22383	2.07855	0.00050806	0.0106902	up	yes
523	100809245	XM_003534005.4	GO:0004601(peroxidase activity);GO:0009505(plant-type cell wall);GO:0009664(plant-type cell wall organization)	00940(Phenylpropanoid biosynthesis)	K00430	EC:1.11.1.7	peroxidase 47 [Glycine max]	1.74223	3.60971	1.12978	0.139442	4.2167	2.07611	0.00452753	0.0626789	up	yes
524	100807680	XM_003552518.4	GO:0004185(serine-type carboxypeptidase activity);GO:0005773(vacuole);GO:0009742(brassinosteroid mediated signaling pathway);GO:0051603(proteolysis involved in cellular protein catabolic process)	NA	NA	NA	serine carboxypeptidase-like 25 [Glycine max]	3.22198	3.55867	0.885159	0.732369	4.19198	2.06763	2.3781e-09	1.5059e-07	up	yes
37	100500621	NM_001250005.3	GO:0009699(phenylpropanoid biosynthetic process);GO:0042349(guiding stereospecific synthesis activity)	00970(Aminoacyl-tRNA biosynthesis)	K01870	EC:6.1.1.5	Dirigent protein 2 [Glycine soja]	3.11502	4.52746	1.09641	0.730573	4.18312	2.06458	1.28983e-05	0.000435053	up	yes
525	102659647	XM_006585350.3	GO:0051213(dioxygenase activity)	00940(Phenylpropanoid biosynthesis)	K06892	EC:1.14.11.-	feruloyl CoA ortho-hydroxylase 1 [Glycine max]	10.8661	11.69	3.56468	1.82769	4.18297	2.06453	1.09001e-10	8.02458e-09	up	yes
526	100817360	XM_014773262.2;XM_026127657.1;XM_014773263.2	GO:0005737(cytoplasm);GO:0006952(defense response);GO:0007165(signal transduction);GO:0016021(integral component of membrane);GO:0043531(ADP binding);GO:0043531(ADP binding)	NA	NA	NA	protein SUPPRESSOR OF npr1-1, CONSTITUTIVE 1 isoform X1 [Glycine max]	6.52831	6.04767	0.949893	2.07059	4.16356	2.05782	4.72709e-10	3.28956e-08	up	yes
38	100791524	NM_001289367.1	GO:0005575(cellular_component);GO:0009813(flavonoid biosynthetic process);GO:0016210(naringenin-chalcone synthase activity)	00941(Flavonoid biosynthesis);04712(Circadian rhythm - plant)	K00660	EC:2.3.1.74	chalcone synthase 3 [Glycine max]	7.04627	24.5555	4.17558	3.41599	4.16275	2.05754	5.12177e-06	0.000187072	up	yes
527	100809653	XM_003519940.3	GO:0005576(extracellular region);GO:0016846(carbon-sulfur lyase activity)	00380(Tryptophan metabolism)	K16903	EC:2.6.1.99	tryptophan aminotransferase-related protein 3 [Glycine max]	0.697428	2.01555	0.144409	0.508322	4.15636	2.05532	0.00227812	0.0368772	up	yes
528	100790293	XM_006584314.2	GO:0051213(dioxygenase activity)	00941(Flavonoid biosynthesis)	K05278	EC:1.14.20.6	protein SRG1 [Glycine max]	0.9389	0.952813	0.15414	0.30218	4.14558	2.05158	0.000160425	0.00403257	up	yes
529	106799751	XR_001389501.2	NA	NA	NA	NA	hypothetical protein GLYMA_08G192400 [Glycine max]	2.79473	2.09291	0.582839	0.596899	4.14299	2.05067	3.38222e-05	0.00102014	up	yes
530	548068	NM_001251386.1	GO:0002215(defense response to nematode);GO:0004601(peroxidase activity);GO:0005576(extracellular region);GO:0005794(Golgi apparatus);GO:0006979(response to oxidative stress);GO:0009908(flower development);GO:0020037(heme binding);GO:0042744(hydrogen peroxide catabolic process);GO:0046872(metal ion binding);GO:0055114(oxidation-reduction process)	00940(Phenylpropanoid biosynthesis)	K00430	EC:1.11.1.7	peroxidase precursor [Glycine max]	81.3412	83.593	18.0527	21.7717	4.14154	2.05017	8.48486e-24	1.49982e-21	up	yes
531	100779140	NM_001255475.3	GO:0005737(cytoplasm);GO:0008270(zinc ion binding);GO:0009735(response to cytokinin);GO:0009809(lignin biosynthetic process);GO:0045551(cinnamyl-alcohol dehydrogenase activity);GO:0048046(apoplast);GO:0052747(sinapyl alcohol dehydrogenase activity);GO:0055114(oxidation-reduction process)	00940(Phenylpropanoid biosynthesis)	K00083	EC:1.1.1.195	putative cinnamyl alcohol dehydrogenase [Glycine max]	2.78561	2.9373	0.61477	0.767482	4.14028	2.04973	1.22643e-06	5.0173e-05	up	yes
532	113000733	XM_026127426.1	GO:0005575(cellular_component);GO:0008150(biological_process);GO:0008270(zinc ion binding)	NA	NA	NA	uncharacterized protein LOC113000733 [Glycine max]	1.52385	2.07885	0.317358	0.556271	4.12384	2.04399	3.7834e-05	0.00112972	up	yes
533	100804233	XM_003545758.4	GO:0005886(plasma membrane);GO:0006810(transport);GO:0022857(transmembrane transporter activity)	NA	NA	NA	WAT1-related protein At5g07050 [Glycine max]	0.778125	1.42388	0.289904	0.244612	4.11963	2.04251	7.0055e-05	0.00194105	up	yes
534	100526844	NM_001251775.1	GO:0005515(protein binding)	NA	NA	NA	TIR-NBS-LRR type disease resistance protein [Glycine max]	1.9885	4.34317	0.630878	0.909381	4.11078	2.03941	0.000243628	0.00571956	up	yes
535	102667911	XM_014777387.1	GO:0005524(ATP binding);GO:0005575(cellular_component);GO:0006952(defense response);GO:0043531(ADP binding)	04626(Plant-pathogen interaction)	K13459	NA	disease resistance protein RPS2 [Glycine max]	3.72342	3.38148	1.17833	0.55107	4.1083	2.03854	8.48656e-09	5.0273e-07	up	yes
536	100816742	XM_014765330.2	GO:0005886(plasma membrane);GO:0006952(defense response)	NA	NA	NA	MLO-like protein 12 [Glycine max]	1.93783	1.67214	0.541382	0.337456	4.10767	2.03832	2.90292e-05	0.00088848	up	yes
537	100811091	XM_014774278.1	GO:0009699(phenylpropanoid biosynthetic process);GO:0042349(guiding stereospecific synthesis activity)	00970(Aminoacyl-tRNA biosynthesis)	K01870	EC:6.1.1.5	dirigent protein 22 [Glycine max]	16.3699	14.7922	4.52719	3.06673	4.10356	2.03687	4.86739e-13	4.24516e-11	up	yes
538	100791819	XM_003555087.4;XM_014771848.2;XM_014771846.2;XM_014771847.2;XM_014771844.2;XM_014771845.2	NA	NA	NA	NA	hypothetical protein GLYMA_19G079100 [Glycine max];uncharacterized protein LOC100791819 isoform X3 [Glycine max];uncharacterized protein LOC100791819 isoform X2 [Glycine max]	6.34868	6.68102	1.76936	1.41761	4.08843	2.03155	6.84174e-13	5.9048e-11	up	yes
539	100782136	XM_003545993.3	GO:0005886(plasma membrane);GO:0006810(transport);GO:0022857(transmembrane transporter activity)	NA	NA	NA	WAT1-related protein At3g30340 [Glycine max]	0.999715	1.10441	0.233981	0.281878	4.07889	2.02818	1.79647e-05	0.000586783	up	yes
540	100788252	NM_001252846.2;XM_006588376.3;XM_006588377.2	GO:0004605(phosphatidate cytidylyltransferase activity);GO:0008654(phospholipid biosynthetic process);GO:0009507(chloroplast);GO:0010189(vitamin E biosynthetic process);GO:0010276(phytol kinase activity);GO:0016020(membrane);GO:0016021(integral component of membrane);GO:0016301(kinase activity);GO:0016310(phosphorylation);GO:0031969(chloroplast membrane);GO:0031969(chloroplast membrane)	NA	NA	NA	probable phytol kinase 1, chloroplastic [Glycine max];probable phytol kinase 1, chloroplastic isoform X1 [Glycine max]	1.63219	2.05307	0.579021	0.326119	4.07148	2.02555	1.8516e-05	0.000601816	up	yes
541	112997784	XM_026123803.1	NA	NA	NA	NA	precursor of CEP7-like [Glycine max]	8.12008	4.19697	1.1378	1.89779	4.05754	2.02061	3.33626e-05	0.00100804	up	yes
542	102662693	XR_003266024.1	GO:0003682(chromatin binding);GO:0005575(cellular_component);GO:0008150(biological_process)	NA	NA	NA	uncharacterized protein LOC100809837 isoform X3 [Glycine max]	1.0433	1.55893	0.380303	0.261727	4.05313	2.01904	4.72895e-06	0.000174459	up	yes
543	100789491	XM_003553067.4	GO:0005737(cytoplasm);GO:0009555(pollen development);GO:0010584(pollen exine formation);GO:0016410(N-acyltransferase activity);GO:0050734(hydroxycinnamoyltransferase activity);GO:0080072(spermidine:sinapoyl CoA N-acyltransferase activity);GO:0080073(spermidine:coumaroyl CoA N-acyltransferase activity);GO:0080074(spermidine:caffeoyl CoA N-acyltransferase activity);GO:0080075(spermidine:feruloyl Co…	00940(Phenylpropanoid biosynthesis);00945(Stilbenoid, diarylheptanoid and gingerol biosynthesis);00941(Flavonoid biosynthesis)	K13065	EC:2.3.1.133	spermidine hydroxycinnamoyl transferase [Glycine max]	4.97026	2.68639	0.884956	1.01534	4.02918	2.01049	5.42441e-07	2.36237e-05	up	yes
544	100802167	XM_003550021.4	GO:0005509(calcium ion binding)	04626(Plant-pathogen interaction)	K13448	NA	calmodulin-like protein 1 [Glycine max]	6.14908	7.99856	1.73961	1.77927	4.0205	2.00738	1.74648e-09	1.12753e-07	up	yes
39	100778568	XM_003546238.4	GO:0005576(extracellular region);GO:0009055(electron transfer activity);GO:0009507(chloroplast);GO:0016614(oxidoreductase activity, acting on CH-OH group of donors);GO:0050660(flavin adenine dinucleotide binding);GO:0055114(oxidation-reduction process)	00052(Galactose metabolism);00500(Starch and sucrose metabolism)	K01187	EC:3.2.1.20	berberine bridge enzyme-like 8 [Glycine max]	27.086	23.8859	5.34573	7.36395	4.01048	2.00377	1.88292e-18	2.4124e-16	up	yes
545	102669093	XM_026128726.1	GO:0000145(exocyst);GO:0005515(protein binding);GO:0005737(cytoplasm);GO:0005829(cytosol);GO:0005886(plasma membrane);GO:0006887(exocytosis);GO:0006904(vesicle docking involved in exocytosis);GO:0009414(response to water deprivation);GO:0009789(positive regulation of abscisic acid-activated signaling pathway);GO:0012505(endomembrane system);GO:0042742(defense response to bacterium);GO:0045335(pha…	NA	NA	NA	exocyst complex component EXO70B1 [Glycine max]	0.670235	1.02048	0.212858	0.208931	4.00844	2.00304	0.000111648	0.00293831	up	yes
546	100527237	NM_001249891.2	GO:0005575(cellular_component);GO:0008150(biological_process);GO:0016874(ligase activity)	NA	NA	NA	uncharacterized protein LOC100527237 [Glycine max]	25.6335	21.9652	7.65201	4.2241	4.00794	2.00286	6.70158e-11	5.04603e-09	up	yes
547	100812356	XM_003522260.4	GO:0016787(hydrolase activity)	NA	NA	NA	uncharacterized protein LOC100812356 [Glycine max]	12.2974	13.2481	2.94028	3.44078	4.00333	2.0012	1.93179e-15	2.00803e-13	up	yes
548	100792285	XM_003518617.4	GO:0004650(polygalacturonase activity);GO:0005576(extracellular region);GO:0005975(carbohydrate metabolic process);GO:0016829(lyase activity);GO:0071555(cell wall organization)	00040(Pentose and glucuronate interconversions)	K01213	EC:3.2.1.67	polygalacturonase At1g48100 [Glycine max]	1.29782	1.03972	0.294632	0.290686	3.99362	1.9977	1.29643e-05	0.000436835	up	yes
40	100810724	NM_001317689.2	GO:0008375(acetylglucosaminyltransferase activity);GO:0016021(integral component of membrane);GO:0016757(transferase activity, transferring glycosyl groups)	NA	NA	NA	core-2/I-branching enzyme domain-containing protein [Glycine max]	0.62528	2.31462	0.16051	0.577605	3.98298	1.99385	0.00467049	0.0641051	up	yes
549	100792100	XM_003518540.4	GO:0003677(DNA binding);GO:0003700(DNA binding transcription factor activity);GO:0005634(nucleus);GO:0006351(transcription, DNA-templated);GO:0006355(regulation of transcription, DNA-templated)	NA	NA	NA	protein NLP2 [Glycine max]	0.680389	0.78438	0.254209	0.113678	3.98157	1.99334	0.00011606	0.0030375	up	yes
550	100808753	XM_006576513.3	GO:0005737(cytoplasm);GO:0006952(defense response);GO:0007165(signal transduction);GO:0016021(integral component of membrane);GO:0043531(ADP binding)	NA	NA	NA	TMV resistance protein N [Glycine max]	8.39849	12.2514	2.78232	2.41158	3.97581	1.99125	6.42012e-18	7.74515e-16	up	yes
41	100819590	XM_006586937.2	GO:0003674(molecular_function);GO:0005575(cellular_component);GO:0008150(biological_process)	NA	NA	NA	uncharacterized protein LOC100819590 [Glycine max]	3.67765	5.09377	0.799607	1.40831	3.97271	1.99012	2.06248e-05	0.000659336	up	yes
551	102660588	XM_006574844.3;XM_006574843.3;XM_014766418.2	NA	NA	NA	NA	uncharacterized protein LOC102660588 isoform X2 [Glycine max];uncharacterized protein LOC102660588 isoform X1 [Glycine max];uncharacterized protein LOC102660588 isoform X3 [Glycine max]	0.95299	0.783628	0.350919	0.0865026	3.97012	1.98918	0.000808279	0.015828	up	yes
552	100813835	NM_001357108.1	GO:0003755(peptidyl-prolyl cis-trans isomerase activity)	03040(Spliceosome)	K09567	EC:5.2.1.8	peptidyl-prolyl cis-trans isomerase CYP21 [Glycine max]	19.1254	19.2297	4.08844	5.57881	3.96753	1.98824	5.25122e-14	4.90336e-12	up	yes
553	100783738	XM_006596496.3;XM_014767184.2;XM_014767183.2;XM_014767185.1;XM_006596497.3	GO:0005737(cytoplasm);GO:0016491(oxidoreductase activity);GO:0016491(oxidoreductase activity)	NA	NA	NA	NADPH:adrenodoxin oxidoreductase, mitochondrial isoform X1 [Glycine max];NADPH:adrenodoxin oxidoreductase, mitochondrial isoform X2 [Glycine max]	13.6022	14.2773	3.26844	3.77419	3.95867	1.98502	1.13247e-19	1.58618e-17	up	yes
554	102660030	XM_006602102.2	GO:0003700(DNA binding transcription factor activity);GO:0005634(nucleus);GO:0007165(signal transduction);GO:0009911(positive regulation of flower development);GO:0010228(vegetative to reproductive phase transition of meristem);GO:0050832(defense response to fungus)	NA	NA	NA	uncharacterized protein LOC102660030 [Glycine max]	2.47349	3.19488	0.821113	0.61479	3.9476	1.98098	1.09157e-05	0.000375463	up	yes
555	100786379	XM_003528279.4;XM_014778073.2;XM_014778072.2	GO:0005634(nucleus);GO:0005737(cytoplasm);GO:0005739(mitochondrion);GO:0016787(hydrolase activity);GO:0016818(hydrolase activity, acting on acid anhydrides, in phosphorus-containing anhydrides);GO:0046872(metal ion binding);GO:0046872(metal ion binding)	NA	NA	NA	nudix hydrolase 17, mitochondrial isoform X3 [Glycine max];nudix hydrolase 18, mitochondrial isoform X2 [Glycine max];nudix hydrolase 18, mitochondrial isoform X1 [Glycine max]	3.91964	6.34704	0.687122	1.9289	3.92454	1.97252	6.59268e-05	0.00184211	up	yes
556	100783456	XM_003535448.3	GO:0000301(retrograde transport, vesicle recycling within Golgi);GO:0005794(Golgi apparatus);GO:0007030(Golgi organization)	NA	NA	NA	conserved oligomeric Golgi complex subunit 1 [Glycine max]	11.1818	12.161	3.12716	2.84047	3.91156	1.96774	3.29037e-22	5.33152e-20	up	yes
557	113000234	113000234	NA	NA	NA	NA	hypothetical protein GLYMA_18G085700, partial [Glycine max]	7.35977	7.48572	1.52198	2.28103	3.90362	1.96481	1.69701e-06	6.82417e-05	up	yes
558	100803131	XM_003541643.4	GO:0005737(cytoplasm);GO:0120009(intermembrane lipid transfer);GO:0120013(intermembrane lipid transfer activity)	NA	NA	NA	Glycolipid transfer protein 2 [Glycine soja]	19.1631	45.727	7.41204	9.27642	3.88832	1.95915	4.02672e-08	2.1414e-06	up	yes
559	100776485	XR_418993.3	GO:0000301(retrograde transport, vesicle recycling within Golgi);GO:0006888(ER to Golgi vesicle-mediated transport);GO:0006890(retrograde vesicle-mediated transport, Golgi to ER);GO:0017119(Golgi transport complex)	NA	NA	NA	Conserved oligomeric Golgi complex subunit 3 [Glycine soja]	17.0223	20.117	4.27977	5.31034	3.87267	1.95333	1.67182e-19	2.28355e-17	up	yes
560	100792626	XM_026123633.1;XM_006586671.3;XM_006586670.3	GO:0003700(DNA binding transcription factor activity);GO:0005515(protein binding);GO:0005634(nucleus);GO:0008270(zinc ion binding);GO:0009585(red, far-red light phototransduction);GO:0009639(response to red or far red light);GO:0010017(red or far-red light signaling pathway);GO:0010018(far-red light signaling pathway);GO:0010218(response to far red light);GO:0042753(positive regulation of circadi…	NA	NA	NA	protein FAR-RED ELONGATED HYPOCOTYL 3 isoform X1 [Glycine max]	1.43676	1.188	0.395708	0.290316	3.82605	1.93586	3.98376e-07	1.76993e-05	up	yes
561	112998715	XM_026124840.1	GO:0005886(plasma membrane);GO:0006952(defense response)	NA	NA	NA	MLO-like protein 12 [Glycine soja]	9.13325	4.4516	2.26381	1.29544	3.81678	1.93235	4.49955e-05	0.00131389	up	yes
562	106794215	XM_014769224.2	GO:0004674(protein serine/threonine kinase activity);GO:0005515(protein binding);GO:0005524(ATP binding);GO:0005634(nucleus);GO:0005886(plasma membrane);GO:0006468(protein phosphorylation);GO:0009506(plasmodesma);GO:0009755(hormone-mediated signaling pathway);GO:0010183(pollen tube guidance);GO:0016020(membrane);GO:0016021(integral component of membrane);GO:0016301(kinase activity);GO:0090406(pol…	NA	NA	NA	MDIS1-interacting receptor like kinase 2 [Glycine max]	1.28324	1.24957	0.440484	0.223608	3.81394	1.93128	2.67511e-06	0.000104646	up	yes
563	100780915	XM_014769307.1;NM_001253324.1	GO:0005576(extracellular region);GO:0016042(lipid catabolic process);GO:0016788(hydrolase activity, acting on ester bonds);GO:0052689(carboxylic ester hydrolase activity);GO:0052689(carboxylic ester hydrolase activity)	00511(Other glycan degradation);00511(Other glycan degradation)	K01206	EC:3.2.1.51	hypothetical protein GLYMA_17G166100 [Glycine max]	1.59651	1.44504	0.584391	0.213162	3.8136	1.93115	0.000266072	0.00615897	up	yes
564	100305410	XM_006596874.3;XM_014767314.2;NM_001248049.1;XM_014767316.2;XM_014767315.2;XM_014767313.2	GO:0004674(protein serine/threonine kinase activity);GO:0005524(ATP binding);GO:0005886(plasma membrane);GO:0006468(protein phosphorylation);GO:0016021(integral component of membrane);GO:0016301(kinase activity);GO:0016310(phosphorylation);GO:0016310(phosphorylation)	NA	NA	NA	protein kinase family protein isoform X2 [Glycine max];protein kinase family protein isoform X1 [Glycine max];protein kinase family protein [Glycine max]	1.0029	0.906525	0.146229	0.355383	3.80657	1.92849	0.000212175	0.00511557	up	yes
565	102666454	XR_001385997.2;XR_003265356.1;XR_001385996.2;XR_001386000.2;XM_014770350.2;XR_001385998.2;XR_001385999.2	GO:0000228(nuclear chromosome);GO:0000400(four-way junction DNA binding);GO:0000710(meiotic mismatch repair);GO:0003684(damaged DNA binding);GO:0007131(reciprocal meiotic recombination);GO:0009411(response to UV);GO:0032137(guanine/thymine mispair binding);GO:0032138(single base insertion or deletion binding);GO:0032301(MutSalpha complex);GO:0043570(maintenance of DNA repeat elements);GO:0045910(…	03430(Mismatch repair);03430(Mismatch repair)	K08737	NA	DNA mismatch repair protein MSH6-like [Glycine max];Transcription initiation factor TFIID subunit 5 [Glycine soja];DNA mismatch repair protein Msh6-1 [Glycine soja]	0.421124	0.436447	0.147301	0.0804721	3.76502	1.91266	0.000182804	0.00449933	up	yes
566	100799535	XM_003553661.4	GO:0003777(microtubule motor activity);GO:0005871(kinesin complex);GO:0007018(microtubule-based movement);GO:0016887(ATPase activity)	NA	NA	NA	kinesin-like protein KIN-14I [Glycine max]	0.646341	0.651763	0.171997	0.174048	3.75126	1.90737	1.89325e-05	0.000613544	up	yes
567	100791277	XM_003538487.4	GO:0005342(organic acid transmembrane transporter activity);GO:0005887(integral component of plasma membrane)	NA	NA	NA	probable sodium/metabolite cotransporter BASS5, chloroplastic [Glycine max]	2.65146	2.79002	0.796551	0.654341	3.75044	1.90706	4.73764e-07	2.07972e-05	up	yes
568	100804607	XM_026129508.1	GO:0004470(malic enzyme activity);GO:0004471(malate dehydrogenase (decarboxylating) (NAD+) activity);GO:0004473(malate dehydrogenase (decarboxylating) (NADP+) activity);GO:0005737(cytoplasm);GO:0005829(cytosol);GO:0006090(pyruvate metabolic process);GO:0006108(malate metabolic process);GO:0008948(oxaloacetate decarboxylase activity);GO:0009507(chloroplast);GO:0016652(oxidoreductase activity, acti…	00620(Pyruvate metabolism);00710(Carbon fixation in photosynthetic organisms)	K00029	EC:1.1.1.40	LOW QUALITY PROTEIN: NADP-dependent malic enzyme [Glycine max]	2.57516	4.09079	1.03694	0.746058	3.73862	1.90251	1.28887e-07	6.31165e-06	up	yes
569	100811793	XM_003520311.3	GO:0005886(plasma membrane);GO:0006952(defense response)	NA	NA	NA	MLO-like protein 1 [Glycine max]	4.59724	5.31118	0.914446	1.74027	3.73238	1.9001	3.88406e-08	2.07827e-06	up	yes
42	100811053	XM_003519151.4	GO:0003680(AT DNA binding);GO:0003700(DNA binding transcription factor activity);GO:0005634(nucleus);GO:0006351(transcription, DNA-templated);GO:0006355(regulation of transcription, DNA-templated)	NA	NA	NA	AT-hook motif nuclear-localized protein 28 [Glycine max]	1.03118	1.17997	0.548087	0.04591	3.72249	1.89627	0.0110967	0.121538	up	yes
43	100810955	XM_003526117.4	GO:0004674(protein serine/threonine kinase activity);GO:0005886(plasma membrane);GO:0006468(protein phosphorylation);GO:0006952(defense response);GO:0009506(plasmodesma)	NA	NA	NA	G-type lectin S-receptor-like serine/threonine-protein kinase At4g27290 [Glycine max]	1.48798	1.54063	0.340396	0.476571	3.70714	1.89031	4.10392e-06	0.00015363	up	yes
570	100305460	NM_001248768.3;NM_001349656.1	GO:0003756(protein disulfide isomerase activity);GO:0005783(endoplasmic reticulum);GO:0006457(protein folding);GO:0034976(response to endoplasmic reticulum stress);GO:0034976(response to endoplasmic reticulum stress)	04141(Protein processing in endoplasmic reticulum);04141(Protein processing in endoplasmic reticulum)	K09580	EC:5.3.4.1	disulfide isomerase-like protein isoform 1 precursor [Glycine max];disulfide isomerase-like protein isoform 2 precursor [Glycine max]	7.82607	8.55433	2.26272	2.1564	3.7067	1.89014	6.75542e-15	6.76668e-13	up	yes
571	100305636	NM_001251393.2	NA	NA	NA	NA	alpha-amylase inhibitor/lipid transfer/seed storage family protein [Glycine max]	43.1012	33.7107	10.1411	10.6142	3.70084	1.88785	8.93648e-17	9.94597e-15	up	yes
572	100817666	XM_003520315.4	GO:0005737(cytoplasm);GO:0008150(biological_process);GO:0008429(phosphatidylethanolamine binding)	NA	NA	NA	uncharacterized protein LOC100817666 [Glycine max]	1.45702	3.17867	0.394151	0.866028	3.67859	1.87915	0.00109456	0.0203719	up	yes
573	100811404	100811404	GO:0001664(G-protein coupled receptor binding);GO:0003924(GTPase activity);GO:0005525(GTP binding);GO:0005634(nucleus);GO:0005834(heterotrimeric G-protein complex);GO:0005886(plasma membrane);GO:0007186(G-protein coupled receptor signaling pathway);GO:0007188(adenylate cyclase-modulating G-protein coupled receptor signaling pathway);GO:0009737(response to abscisic acid);GO:0009744(response to suc…	NA	NA	NA	Guanine nucleotide-binding protein alpha-2 subunit [Glycine soja]	0.594992	0.493048	0.180625	0.115802	3.67052	1.87598	6.92818e-05	0.00192285	up	yes
574	102667739	XM_014777815.2;XM_006583232.3;XM_014777816.2	GO:0003674(molecular_function);GO:0005634(nucleus);GO:0009553(embryo sac development);GO:0009555(pollen development);GO:0042138(meiotic DNA double-strand break formation);GO:0051026(chiasma assembly);GO:0051026(chiasma assembly)	NA	NA	NA	protein PAIR1 isoform X2 [Glycine max];protein PAIR1 isoform X1 [Glycine max];protein PAIR1 isoform X3 [Glycine max]	3.63122	2.17637	0.503543	1.08145	3.66412	1.87347	6.61387e-05	0.00184646	up	yes
575	100780233	100780233	GO:0002184(cytoplasmic translational termination);GO:0009507(chloroplast);GO:0032544(plastid translation);GO:0043023(ribosomal large subunit binding)	NA	NA	NA	hypothetical protein GLYMA_10G026900 [Glycine max]	2.90809	3.24522	0.710754	0.969108	3.66298	1.87302	8.57752e-06	0.000299715	up	yes
576	100806461	XM_003521298.4	GO:0005886(plasma membrane);GO:0006810(transport);GO:0022857(transmembrane transporter activity)	NA	NA	NA	WAT1-related protein At2g37460 [Glycine max]	3.07838	5.8492	1.21277	1.22449	3.66296	1.87301	1.86053e-06	7.4365e-05	up	yes
44	100799814	XM_003548136.4	GO:0003885(D-arabinono-1,4-lactone oxidase activity);GO:0005576(extracellular region);GO:0016020(membrane);GO:0019853(L-ascorbic acid biosynthetic process);GO:0050105(L-gulonolactone oxidase activity);GO:0050660(flavin adenine dinucleotide binding);GO:0055114(oxidation-reduction process)	00053(Ascorbate and aldarate metabolism)	K00225	EC:1.3.2.3	probable L-gulonolactone oxidase 6 [Glycine max]	3.14285	3.36818	1.01574	0.763192	3.66008	1.87188	3.51875e-08	1.89743e-06	up	yes
577	102668119	XR_001389265.2;XM_006583907.3	GO:0004252(serine-type endopeptidase activity);GO:0005618(cell wall);GO:0005618(cell wall)	00901(Indole alkaloid biosynthesis);00901(Indole alkaloid biosynthesis)	K21026	EC:3.1.1.80	hypothetical protein GLYMA_07G231200 [Glycine max];uncharacterized protein LOC100810151 [Glycine max]	1.58142	1.35747	0.376734	0.428233	3.65094	1.86827	2.81863e-07	1.29582e-05	up	yes
45	100813615	NM_001252952.1	GO:0003677(DNA binding);GO:0003700(DNA binding transcription factor activity);GO:0005634(nucleus);GO:0006351(transcription, DNA-templated);GO:0006355(regulation of transcription, DNA-templated);GO:0009751(response to salicylic acid);GO:0009753(response to jasmonic acid);GO:0009873(ethylene-activated signaling pathway);GO:0034605(cellular response to heat);GO:0043565(sequence-specific DNA binding)…	NA	NA	NA	AP2 domain-containing transcription factor 6 [Glycine max]	1.94545	2.92956	0.49036	0.845155	3.65028	1.86801	0.000330653	0.00745803	up	yes
578	100780030	XM_003534121.4	GO:0003677(DNA binding);GO:0003700(DNA binding transcription factor activity);GO:0005634(nucleus);GO:0006351(transcription, DNA-templated);GO:0006355(regulation of transcription, DNA-templated);GO:0007275(multicellular organism development)	03013(RNA transport);03015(mRNA surveillance pathway);03018(RNA degradation)	K13126	NA	NAC domain-containing protein 100 [Glycine max]	5.08213	4.45482	1.2386	1.38593	3.63377	1.86147	1.41008e-08	8.03626e-07	up	yes
46	100777247	XM_006590889.3	GO:0008422(beta-glucosidase activity);GO:0009651(response to salt stress);GO:0009725(response to hormone);GO:0019762(glucosinolate catabolic process)	00500(Starch and sucrose metabolism);00460(Cyanoamino acid metabolism);00940(Phenylpropanoid biosynthesis)	K01188	EC:3.2.1.21	cyanogenic beta-glucosidase [Glycine max]	2.52196	9.9102	0.92632	2.498	3.63056	1.86019	0.00125742	0.0227872	up	yes
579	100785002	XM_003531494.4	GO:0003674(molecular_function);GO:0005615(extracellular space);GO:0005618(cell wall);GO:0005794(Golgi apparatus);GO:0005829(cytosol);GO:0008150(biological_process);GO:0009505(plant-type cell wall);GO:0009506(plasmodesma);GO:0009507(chloroplast);GO:0048046(apoplast)	NA	NA	NA	protein EXORDIUM-like 2 [Glycine max]	5.06959	6.89823	2.23624	1.06424	3.62609	1.85842	3.14155e-06	0.000120609	up	yes
580	100777107	XM_003526256.4	GO:0000981(RNA polymerase II transcription factor activity, sequence-specific DNA binding);GO:0001135(transcription factor activity, RNA polymerase II transcription factor recruiting);GO:0003677(DNA binding);GO:0003700(DNA binding transcription factor activity);GO:0005634(nucleus);GO:0006351(transcription, DNA-templated);GO:0006355(regulation of transcription, DNA-templated);GO:0006357(regulation…	NA	NA	NA	transcription factor MYB14 [Glycine max]	1.08158	10.3672	0.325315	2.8378	3.61946	1.85578	0.0473883	0.31956	up	yes
581	100804342	XM_026128109.1	GO:0005096(GTPase activator activity);GO:0005634(nucleus);GO:0031267(small GTPase binding);GO:0046872(metal ion binding)	04144(Endocytosis)	K12486	NA	probable ADP-ribosylation factor GTPase-activating protein AGD11 [Glycine max]	2.19275	1.94038	0.755607	0.394148	3.59479	1.84591	0.000134823	0.00345739	up	yes
582	100806623	XM_006588868.3	GO:0003674(molecular_function);GO:0005634(nucleus);GO:0008150(biological_process)	NA	NA	NA	uncharacterized protein LOC100803544 [Glycine max]	3.82719	3.35175	0.818047	1.19441	3.56725	1.83481	5.04228e-06	0.000184986	up	yes
583	100812320	XM_026125018.1	GO:0051213(dioxygenase activity)	00402(Benzoxazinoid biosynthesis)	K13229	EC:1.14.11.59	1-aminocyclopropane-1-carboxylate oxidase homolog 4, partial [Glycine max]	15.0834	13.19	4.68105	3.27567	3.55341	1.8292	3.09603e-12	2.5649e-10	up	yes
584	100813521	XM_003548665.4	GO:0005886(plasma membrane);GO:0006820(anion transport);GO:0008381(mechanosensitive ion channel activity);GO:0050982(detection of mechanical stimulus)	NA	NA	NA	mechanosensitive ion channel protein 10 [Glycine max]	0.53652	0.391145	0.087858	0.173806	3.54525	1.82589	0.000737031	0.0146296	up	yes
585	100777033	XM_006602608.2;XM_006602610.2;XM_003552209.3	GO:0000062(fatty-acyl-CoA binding);GO:0003995(acyl-CoA dehydrogenase activity);GO:0005777(peroxisome);GO:0009055(electron transfer activity);GO:0033539(fatty acid beta-oxidation using acyl-CoA dehydrogenase);GO:0050660(flavin adenine dinucleotide binding);GO:0052890(oxidoreductase activity, acting on the CH-CH group of donors, with a flavin as acceptor);GO:0055088(lipid homeostasis);GO:0055088(li…	00071(Fatty acid degradation);00592(alpha-Linolenic acid metabolism);01040(Biosynthesis of unsaturated fatty acids);04146(Peroxisome);04146(Peroxisome)	K00232	EC:1.3.3.6	acyl-coenzyme A oxidase 4, peroxisomal isoform X1 [Glycine max];acyl-coenzyme A oxidase 4, peroxisomal isoform X2 [Glycine max]	3.20899	3.09608	0.992921	0.786202	3.54392	1.82535	3.67964e-07	1.65035e-05	up	yes
586	100791414	XM_003519359.3	GO:0004601(peroxidase activity);GO:0005515(protein binding);GO:0005576(extracellular region);GO:0005618(cell wall);GO:0005794(Golgi apparatus);GO:0005829(cytosol);GO:0006979(response to oxidative stress);GO:0009809(lignin biosynthetic process);GO:0010089(xylem development);GO:0020037(heme binding);GO:0042744(hydrogen peroxide catabolic process);GO:0046872(metal ion binding);GO:0048046(apoplast);G…	00940(Phenylpropanoid biosynthesis)	K00430	EC:1.11.1.7	peroxidase P7 [Glycine max]	2.3006	7.18849	1.28809	1.39654	3.53459	1.82154	0.000223384	0.00533435	up	yes
587	100101853	NM_001251274.2	GO:0016165(linoleate 13S-lipoxygenase activity)	00591(Linoleic acid metabolism)	K15718	EC:1.13.11.58	lipoxygenase L-5 [Glycine max]	23.8689	34.3527	4.94232	11.5687	3.52623	1.81813	1.43955e-07	6.99771e-06	up	yes
588	100306602	NM_001250441.2	NA	NA	NA	NA	repetitive proline-rich cell wall protein 3 precursor [Glycine max]	6.32151	26.4091	5.18635	4.09654	3.52591	1.818	0.000514752	0.0107741	up	yes
589	100805275	XM_006593645.3	GO:0000103(sulfate assimilation);GO:0004020(adenylylsulfate kinase activity)	00920(Sulfur metabolism);00230(Purine metabolism);00450(Selenocompound metabolism);00261(Monobactam biosynthesis)	K13811	EC:2.7.7.4;EC:2.7.1.25	ATP sulfurylase 2 [Glycine max]	0.486333	0.445444	0.132323	0.131959	3.52569	1.81791	0.000505156	0.010656	up	yes
590	100782966	100782966	GO:0009813(flavonoid biosynthetic process);GO:0043231(intracellular membrane-bounded organelle);GO:0052696(flavonoid glucuronidation);GO:0080043(quercetin 3-O-glucosyltransferase activity);GO:0080044(quercetin 7-O-glucosyltransferase activity)	NA	NA	NA	Anthocyanidin 5,3-O-glucosyltransferase [Glycine soja]	1.51953	1.73415	0.794652	0.129129	3.52213	1.81645	0.00533088	0.0709059	up	yes
591	100796108	XM_003532181.4	GO:0004672(protein kinase activity);GO:0004674(protein serine/threonine kinase activity);GO:0005524(ATP binding);GO:0005886(plasma membrane);GO:0006468(protein phosphorylation);GO:0009611(response to wounding);GO:0009617(response to bacterium);GO:0071395(cellular response to jasmonic acid stimulus);GO:0071446(cellular response to salicylic acid stimulus)	NA	NA	NA	receptor like protein kinase S.2 [Glycine max]	1.84201	2.93335	0.64258	0.716082	3.51475	1.81342	5.07358e-07	2.21835e-05	up	yes
592	102660317	XM_026128226.1	GO:0003700(DNA binding transcription factor activity);GO:0005515(protein binding);GO:0005634(nucleus);GO:0006355(regulation of transcription, DNA-templated);GO:0010228(vegetative to reproductive phase transition of meristem)	NA	NA	NA	uncharacterized protein LOC100803515 [Glycine max]	1.17496	1.51882	0.690456	0.076387	3.51282	1.81263	0.0115185	0.124794	up	yes
593	100780069	XM_003520916.4;XM_014773610.2	GO:0004185(serine-type carboxypeptidase activity);GO:0016747(transferase activity, transferring acyl groups other than amino-acyl groups);GO:0019748(secondary metabolic process);GO:0051603(proteolysis involved in cellular protein catabolic process);GO:0051603(proteolysis involved in cellular protein catabolic process)	00940(Phenylpropanoid biosynthesis);00940(Phenylpropanoid biosynthesis)	K09756	EC:3.4.16.-;EC:2.3.1.91	serine carboxypeptidase-like 11 isoform X2 [Glycine max];serine carboxypeptidase-like 11 isoform X1 [Glycine max]	15.1045	16.3956	5.30298	3.69383	3.50125	1.80787	2.32898e-14	2.23144e-12	up	yes
47	100798546	NM_001253148.1	GO:0016020(membrane);GO:0016709(oxidoreductase activity, acting on paired donors, with incorporation or reduction of molecular oxygen, NAD(P)H as one donor, and incorporation of one atom of oxygen);GO:0044550(secondary metabolite biosynthetic process)	NA	NA	NA	cytochrome P450 82A2 [Glycine max]	2.1132	6.77418	0.401286	2.14064	3.49632	1.80584	0.00773206	0.0934149	up	yes
594	100785590	XM_003551901.4	GO:0004650(polygalacturonase activity);GO:0005576(extracellular region);GO:0005975(carbohydrate metabolic process);GO:0016829(lyase activity);GO:0071555(cell wall organization)	00040(Pentose and glucuronate interconversions)	K01184	EC:3.2.1.15	probable polygalacturonase [Glycine max]	22.6747	33.57	8.56492	7.54254	3.49184	1.80399	1.01853e-14	1.00801e-12	up	yes
48	100799162	XM_003552249.4	GO:0004601(peroxidase activity);GO:0005515(protein binding);GO:0005576(extracellular region);GO:0005618(cell wall);GO:0005794(Golgi apparatus);GO:0005829(cytosol);GO:0006979(response to oxidative stress);GO:0009809(lignin biosynthetic process);GO:0010089(xylem development);GO:0020037(heme binding);GO:0042744(hydrogen peroxide catabolic process);GO:0046872(metal ion binding);GO:0048046(apoplast);G…	00940(Phenylpropanoid biosynthesis)	K00430	EC:1.11.1.7	cationic peroxidase 1 [Glycine max]	1.97417	4.84049	0.822851	1.13146	3.48698	1.80198	0.000267377	0.00618051	up	yes
49	100527155	XM_003543329.3	GO:0003674(molecular_function);GO:0005576(extracellular region);GO:0005618(cell wall);GO:0005773(vacuole);GO:0009737(response to abscisic acid)	NA	NA	NA	cysteine-rich repeat secretory protein 38 [Glycine max]	7.09698	9.12429	1.9959	2.66352	3.48139	1.79967	2.16311e-07	1.01709e-05	up	yes
595	100820451	XM_014768814.1	GO:0005739(mitochondrion);GO:0008453(alanine-glyoxylate transaminase activity);GO:0030170(pyridoxal phosphate binding);GO:0042802(identical protein binding)	00250(Alanine, aspartate and glutamate metabolism);00260(Glycine, serine and threonine metabolism);00270(Cysteine and methionine metabolism);00280(Valine, leucine and isoleucine degradation)	K00827	EC:2.6.1.44;EC:2.6.1.40	alanine--glyoxylate aminotransferase 2 homolog 2, mitochondrial-like, partial [Glycine max]	11.6524	24.1009	1.71427	8.56284	3.47892	1.79864	0.00316257	0.0475176	up	yes
596	100793263	XM_003527357.3	GO:0008171(O-methyltransferase activity);GO:0008757(S-adenosylmethionine-dependent methyltransferase activity);GO:0019438(aromatic compound biosynthetic process)	00945(Stilbenoid, diarylheptanoid and gingerol biosynthesis)	K16040	EC:2.1.1.240	probable O-methyltransferase 3 [Glycine max]	1.46684	2.5148	0.625786	0.522673	3.46694	1.79366	0.000159965	0.00402409	up	yes
50	100798477	XM_003536917.3	GO:0000145(exocyst);GO:0005634(nucleus);GO:0006887(exocytosis);GO:0006904(vesicle docking involved in exocytosis)	NA	NA	NA	exocyst complex component EXO70H1 [Glycine max]	0.639257	2.73175	0.390478	0.582219	3.46563	1.79312	0.00346576	0.0511203	up	yes
51	102659498	XM_006574105.1	GO:0003674(molecular_function);GO:0005886(plasma membrane);GO:0008150(biological_process);GO:0016021(integral component of membrane)	NA	NA	NA	UPF0481 protein At3g47200 [Glycine max]	10.2296	10.8933	2.69441	3.4098	3.46038	1.79093	8.74368e-12	7.0151e-10	up	yes
597	100780588	NM_001252939.2	GO:0051213(dioxygenase activity)	00941(Flavonoid biosynthesis)	K05278	EC:1.14.20.6	S-norcoclaurine synthase 1 [Glycine soja]	2.67306	6.54146	1.47722	1.1866	3.45914	1.79041	6.40775e-05	0.00179498	up	yes
598	106799740	XR_001389483.2	NA	NA	NA	NA	hypothetical protein D0Y65_020762 [Glycine soja]	3.23663	4.28068	0.923913	1.2576	3.44591	1.78489	3.52801e-08	1.89932e-06	up	yes
599	100799888	XM_006591207.3;XM_014764169.2;XM_003537323.4	GO:0004674(protein serine/threonine kinase activity);GO:0005524(ATP binding);GO:0005886(plasma membrane);GO:0006468(protein phosphorylation);GO:0007169(transmembrane receptor protein tyrosine kinase signaling pathway);GO:0009507(chloroplast);GO:0009755(hormone-mediated signaling pathway);GO:0016301(kinase activity);GO:0016301(kinase activity)	NA	NA	NA	probable LRR receptor-like serine/threonine-protein kinase At1g06840 [Glycine max]	0.503713	0.440737	0.105412	0.169523	3.43518	1.78039	0.000338392	0.00759888	up	yes
600	112997672	XM_026124882.1	GO:0003923(GPI-anchor transamidase activity);GO:0016255(attachment of GPI anchor to protein);GO:0042765(GPI-anchor transamidase complex)	00563(Glycosylphosphatidylinositol(GPI)-anchor biosynthesis)	K05292	NA	uncharacterized protein LOC112997672 [Glycine max]	1.7668	2.26503	0.537207	0.637794	3.43134	1.77877	0.000515318	0.0107741	up	yes
601	100795052	100795052	GO:0005576(extracellular region);GO:0005886(plasma membrane);GO:0016020(membrane);GO:0016021(integral component of membrane)	NA	NA	NA	hypothetical protein GLYMA_16G099300 [Glycine max]	2.27706	1.9848	0.455257	0.788521	3.42655	1.77676	5.88714e-05	0.00166752	up	yes
602	100791137	XM_014776085.2;XM_014776086.2	GO:0005783(endoplasmic reticulum);GO:0005794(Golgi apparatus);GO:0005886(plasma membrane);GO:0008514(organic anion transmembrane transporter activity);GO:0008643(carbohydrate transport);GO:0016021(integral component of membrane);GO:0016021(integral component of membrane)	NA	NA	NA	probable sugar phosphate/phosphate translocator At3g11320 [Glycine max]	2.4888	2.95813	1.12765	0.465275	3.41945	1.77376	0.000120259	0.00313498	up	yes
603	100500201	NM_001251466.2	GO:0004022(alcohol dehydrogenase (NAD) activity);GO:0005737(cytoplasm);GO:0005829(cytosol);GO:0008270(zinc ion binding);GO:0055114(oxidation-reduction process)	00010(Glycolysis / Gluconeogenesis);00071(Fatty acid degradation);00350(Tyrosine metabolism)	K00121	EC:1.1.1.284;EC:1.1.1.1	alcohol dehydrogenase-like 2 [Glycine max]	3.74777	6.59795	1.84404	1.18297	3.41781	1.77307	3.76399e-06	0.000142193	up	yes
604	112997715	XM_026129035.1	GO:0000981(RNA polymerase II transcription factor activity, sequence-specific DNA binding);GO:0001135(transcription factor activity, RNA polymerase II transcription factor recruiting);GO:0003677(DNA binding);GO:0003700(DNA binding transcription factor activity);GO:0005634(nucleus);GO:0006355(regulation of transcription, DNA-templated);GO:0006357(regulation of transcription by RNA polymerase II);G…	NA	NA	NA	transcription repressor MYB6-like [Glycine max]	0.858044	1.65982	0.331592	0.407022	3.4089	1.76931	0.000783579	0.0154174	up	yes
605	100170738	XM_003522085.3	GO:0005739(mitochondrion);GO:0008453(alanine-glyoxylate transaminase activity);GO:0030170(pyridoxal phosphate binding);GO:0042802(identical protein binding)	00250(Alanine, aspartate and glutamate metabolism);00260(Glycine, serine and threonine metabolism);00270(Cysteine and methionine metabolism);00280(Valine, leucine and isoleucine degradation)	K00827	EC:2.6.1.44;EC:2.6.1.40	alanine--glyoxylate aminotransferase 2 homolog 3, mitochondrial [Glycine max]	52.221	67.3289	17.6667	17.6059	3.38932	1.76099	2.30645e-17	2.63805e-15	up	yes
606	100781237	XM_006583485.3	GO:0004222(metalloendopeptidase activity);GO:0005576(extracellular region);GO:0005886(plasma membrane);GO:0006508(proteolysis);GO:0008270(zinc ion binding);GO:0031012(extracellular matrix);GO:0031225(anchored component of membrane)	NA	NA	NA	metalloendoproteinase 4-MMP [Glycine max]	1.01852	1.66171	0.52869	0.262691	3.38678	1.75992	0.000722406	0.0143937	up	yes
607	106798146	XM_014774105.2	GO:0005515(protein binding);GO:0005524(ATP binding);GO:0005576(extracellular region);GO:0006952(defense response);GO:0043531(ADP binding)	NA	NA	NA	putative disease resistance RPP13-like protein 1, partial [Glycine max]	5.09222	5.11664	2.09422	0.922958	3.38358	1.75855	3.4244e-06	0.000130407	up	yes
608	100781008	XM_003556994.4	GO:0008171(O-methyltransferase activity);GO:0008757(S-adenosylmethionine-dependent methyltransferase activity);GO:0019438(aromatic compound biosynthetic process)	00945(Stilbenoid, diarylheptanoid and gingerol biosynthesis)	K16040	EC:2.1.1.240	putative O-methyltransferase 3 isoform B [Glycine soja]	23.0895	30.3314	7.93289	7.86152	3.38226	1.75799	8.07773e-16	8.53065e-14	up	yes
609	547607	XM_014765683.2	GO:0005515(protein binding);GO:0005524(ATP binding);GO:0005576(extracellular region);GO:0006952(defense response);GO:0043531(ADP binding)	NA	NA	NA	putative disease resistance protein At3g14460 [Glycine max]	1.27899	1.17808	0.433294	0.295211	3.37275	1.75393	1.83507e-06	7.34361e-05	up	yes
610	113001183	XM_026127984.1	GO:0005515(protein binding);GO:0005524(ATP binding);GO:0005576(extracellular region);GO:0006952(defense response);GO:0043531(ADP binding)	03040(Spliceosome)	K12818	EC:3.6.4.13	putative disease resistance RPP13-like protein 1 [Glycine max]	4.67607	6.0364	2.26213	0.932807	3.35296	1.74543	0.000272072	0.00626713	up	yes
611	100779387	NM_001253951.2	GO:0009416(response to light stimulus);GO:0009535(chloroplast thylakoid membrane);GO:0009768(photosynthesis, light harvesting in photosystem I);GO:0009941(chloroplast envelope);GO:0010287(plastoglobule);GO:0016168(chlorophyll binding);GO:0031409(pigment binding)	00196(Photosynthesis - antenna proteins)	K08914	NA	uncharacterized protein LOC100779387 [Glycine max]	1.63895	1.17753	0.636463	0.203906	3.35149	1.7448	0.00216459	0.0353336	up	yes
612	100305358	XM_006600052.3;NM_001251028.1;XM_026126290.1	GO:0005886(plasma membrane);GO:0005886(plasma membrane)	NA	NA	NA	stress-induced receptor-like kinase isoform X1 [Glycine max];stress-induced receptor-like kinase precursor [Glycine max]	0.709074	1.85588	0.36823	0.397683	3.34888	1.74368	0.00104255	0.0195249	up	yes
613	100776472	XM_014773064.2	GO:0005215(transporter activity);GO:0005886(plasma membrane);GO:0006857(oligopeptide transport);GO:0015293(symporter activity);GO:0015706(nitrate transport);GO:0016020(membrane);GO:0016021(integral component of membrane);GO:0042128(nitrate assimilation);GO:0055085(transmembrane transport);GO:0080054(low-affinity nitrate transmembrane transporter activity)	NA	NA	NA	protein NRT1/ PTR FAMILY 2.13 [Glycine max]	0.658927	1.15898	0.166438	0.377099	3.34459	1.74183	0.00145865	0.0256877	up	yes
614	100790277	NM_001254978.1	GO:0004553(hydrolase activity, hydrolyzing O-glycosyl compounds);GO:0030247(polysaccharide binding);GO:0046658(anchored component of plasma membrane)	00500(Starch and sucrose metabolism)	K19891	EC:3.2.1.39	hypothetical protein GLYMA_13G218300 [Glycine max]	1.09803	1.78673	0.448141	0.415044	3.34199	1.74071	0.00025661	0.00596081	up	yes
615	100801568	XM_003526876.3;XM_014776505.2;XM_014776504.1	GO:0000712(resolution of meiotic recombination intermediates);GO:0003682(chromatin binding);GO:0003690(double-stranded DNA binding);GO:0005634(nucleus);GO:0006312(mitotic recombination);GO:0007129(synapsis);GO:0007131(reciprocal meiotic recombination);GO:0031297(replication fork processing);GO:0036297(interstrand cross-link repair);GO:0043240(Fanconi anaemia nuclear complex);GO:0046982(protein he…	NA	NA	NA	protein MHF1 homolog isoform X2 [Glycine max];protein MHF1 homolog isoform X1 [Glycine max]	2.32067	1.37691	0.797255	0.310985	3.33644	1.73831	0.00183246	0.0308569	up	yes
616	100798723	XM_003543724.4	GO:0005887(integral component of plasma membrane);GO:0015116(sulfate transmembrane transporter activity)	NA	NA	NA	low affinity sulfate transporter 3 [Glycine max]	1.45215	2.43274	0.588954	0.575681	3.33572	1.738	1.17586e-05	0.000401531	up	yes
52	106794283	XM_014778879.2	GO:0005575(cellular_component);GO:0009813(flavonoid biosynthetic process);GO:0016210(naringenin-chalcone synthase activity)	00941(Flavonoid biosynthesis);04712(Circadian rhythm - plant)	K00660	EC:2.3.1.74	chalcone synthase 3 [Glycine max]	5.30952	19.8275	3.21826	4.33218	3.32921	1.73518	0.000233506	0.00553696	up	yes
617	100527575	NM_001251191.2	GO:0005576(extracellular region);GO:0009055(electron transfer activity)	NA	NA	NA	unknown [Glycine max]	1.9029	5.56657	2.0038	0.243051	3.32442	1.7331	0.0233371	0.204889	up	yes
618	100802565	XM_003538341.3	GO:0005575(cellular_component);GO:0008152(metabolic process);GO:0016846(carbon-sulfur lyase activity)	NA	NA	NA	centromere protein V [Glycine max]	6.90041	6.40807	2.52507	1.49562	3.31	1.72683	3.08816e-06	0.000118697	up	yes
619	102667062	XM_014774640.2;XM_014774638.2	GO:0005886(plasma membrane);GO:0006810(transport);GO:0022857(transmembrane transporter activity);GO:0022857(transmembrane transporter activity)	00230(Purine metabolism);00230(Purine metabolism)	K18151	EC:3.5.1.116	uncharacterized protein LOC102667062 [Glycine max]	0.32458	0.271609	0.0891269	0.0912481	3.30527	1.72477	0.000470022	0.0100495	up	yes
620	100813082	XM_014773042.2;XR_001387114.2;XR_001387115.2;XR_001387116.2	GO:0005739(mitochondrion);GO:0008150(biological_process);GO:0008150(biological_process)	NA	NA	NA	pentatricopeptide repeat-containing protein At1g08610 [Glycine max]	2.18301	2.09811	0.643542	0.652245	3.30387	1.72416	5.02521e-07	2.20011e-05	up	yes
53	100803171	XM_003545834.4	GO:0004503(monophenol monooxygenase activity);GO:0036263(L-DOPA monooxygenase activity)	00350(Tyrosine metabolism);00950(Isoquinoline alkaloid biosynthesis)	K00422	EC:1.10.3.1	polyphenol oxidase A1, chloroplastic [Glycine max]	4.65466	3.70635	0.952292	1.58252	3.29848	1.7218	9.23328e-07	3.87317e-05	up	yes
621	100819267	XM_006576201.3;XM_006576203.3;NM_001255216.3;XM_006576202.2	GO:0005515(protein binding);GO:0005634(nucleus);GO:0005829(cytosol);GO:0006511(ubiquitin-dependent protein catabolic process);GO:0008270(zinc ion binding);GO:0009651(response to salt stress);GO:0009737(response to abscisic acid);GO:0016567(protein ubiquitination);GO:0061630(ubiquitin protein ligase activity);GO:0061630(ubiquitin protein ligase activity)	NA	NA	NA	RING finger and U-box domain-containing protein isoform X1 [Glycine max];RING finger and U-box domain-containing protein isoform X2 [Glycine max];RING finger and U-box domain-containing protein [Glycine max]	3.88167	4.07032	1.40458	1.00701	3.29742	1.72134	8.0405e-07	3.41179e-05	up	yes
622	100781078	XM_006586174.3	GO:0051213(dioxygenase activity)	00940(Phenylpropanoid biosynthesis)	K06892	EC:1.14.11.-	hypothetical protein GLYMA_08G351900 [Glycine max]	45.8165	75.7549	19.306	17.5996	3.29411	1.71989	2.91473e-12	2.42686e-10	up	yes
623	100811784	NM_001317415.2	GO:0003674(molecular_function);GO:0008150(biological_process);GO:0009507(chloroplast)	NA	NA	NA	uncharacterized protein LOC100811784 [Glycine max]	1.03638	3.96195	0.380462	1.13996	3.28748	1.71698	0.012032	0.128669	up	yes
624	100793322	XM_003549241.4	GO:0005654(nucleoplasm);GO:0005730(nucleolus)	NA	NA	NA	nucleolar and coiled-body phosphoprotein 1 [Glycine max]	39.0942	32.106	13.1959	8.48037	3.2847	1.71576	3.92432e-13	3.44996e-11	up	yes
625	100818088	NM_001255629.1	GO:0009416(response to light stimulus);GO:0045487(gibberellin catabolic process);GO:0052634(C-19 gibberellin 2-beta-dioxygenase activity)	00904(Diterpenoid biosynthesis)	K04125	EC:1.14.11.13	putative gibberellin 2-beta-dioxygenase [Glycine max]	20.8465	54.3509	10.5188	12.3761	3.28445	1.71565	1.21989e-06	4.99671e-05	up	yes
626	102670017	XR_001383841.1	GO:0004571(mannosyl-oligosaccharide 1,2-alpha-mannosidase activity);GO:0005783(endoplasmic reticulum);GO:0006491(N-glycan processing);GO:0030433(ubiquitin-dependent ERAD pathway);GO:0097466(ubiquitin-dependent glycoprotein ERAD pathway)	00510(N-Glycan biosynthesis);04141(Protein processing in endoplasmic reticulum)	K01230	EC:3.2.1.113	uncharacterized protein LOC113846460 isoform X2 [Abrus precatorius]	2.59379	2.66571	0.728822	0.873939	3.28152	1.71437	4.65777e-06	0.000172604	up	yes
627	100305752	NM_001249290.2	GO:0005515(protein binding);GO:0009507(chloroplast);GO:0009523(photosystem II);GO:0009534(chloroplast thylakoid);GO:0009535(chloroplast thylakoid membrane);GO:0009579(thylakoid);GO:0009654(photosystem II oxygen evolving complex);GO:0009735(response to cytokinin);GO:0010270(photosystem II oxygen evolving complex assembly);GO:0015979(photosynthesis)	00195(Photosynthesis)	K03541	NA	photosystem II subunit R-like [Glycine max]	13.9013	7.82855	3.80497	2.82071	3.27964	1.71354	1.2464e-06	5.08639e-05	up	yes
628	106794166	XM_014763195.2	GO:0005829(cytosol)	NA	NA	NA	dnaJ homolog subfamily B member 14 [Glycine max]	6.11936	6.82206	1.77103	2.17753	3.2775	1.7126	1.98566e-09	1.27448e-07	up	yes
629	100810474	XM_003516255.3	GO:0005773(vacuole);GO:0005774(vacuolar membrane);GO:0006508(proteolysis);GO:0006751(glutathione catabolic process);GO:0006805(xenobiotic metabolic process);GO:0009636(response to toxic substance);GO:0016021(integral component of membrane);GO:0016756(glutathione gamma-glutamylcysteinyltransferase activity);GO:0036374(glutathione hydrolase activity);GO:0102953(hypoglycin A gamma-glutamyl transpept…	00590(Arachidonic acid metabolism);00430(Taurine and hypotaurine metabolism);00460(Cyanoamino acid metabolism);00480(Glutathione metabolism)	K18592	EC:2.3.2.2;EC:3.4.19.13	glutathione hydrolase 3 [Glycine max]	2.13804	1.98771	0.961064	0.298356	3.27591	1.7119	0.000656652	0.0133163	up	yes
54	100127375	NM_001354170.1	GO:0009737(response to abscisic acid)	04626(Plant-pathogen interaction)	K16225	NA	WRKY transcription factor 46 [Glycine max]	6.989	22.5851	2.87792	6.15323	3.27467	1.71135	0.000362698	0.00807884	up	yes
630	100790598	XM_003556305.4	GO:0003677(DNA binding);GO:0003700(DNA binding transcription factor activity);GO:0005622(intracellular);GO:0005634(nucleus);GO:0006351(transcription, DNA-templated);GO:0006355(regulation of transcription, DNA-templated);GO:0006952(defense response);GO:0009867(jasmonic acid mediated signaling pathway);GO:0009873(ethylene-activated signaling pathway)	04016(MAPK signaling pathway - plant);04075(Plant hormone signal transduction)	K14516	NA	ethylene-responsive transcription factor 1B [Glycine max]	1.49388	2.50969	0.599903	0.626007	3.26579	1.70743	0.000328023	0.00741134	up	yes
631	100803544	XM_006573397.3	GO:0003674(molecular_function);GO:0005634(nucleus);GO:0008150(biological_process)	NA	NA	NA	uncharacterized protein LOC100803544 [Glycine max]	3.39263	2.87875	0.742195	1.1794	3.26363	1.70648	6.25201e-05	0.00175732	up	yes
632	100787487	XM_014768648.2	GO:0004674(protein serine/threonine kinase activity);GO:0005515(protein binding);GO:0005524(ATP binding);GO:0005634(nucleus);GO:0005886(plasma membrane);GO:0006468(protein phosphorylation);GO:0009506(plasmodesma);GO:0009755(hormone-mediated signaling pathway);GO:0010183(pollen tube guidance);GO:0016020(membrane);GO:0016021(integral component of membrane);GO:0016301(kinase activity);GO:0090406(pol…	NA	NA	NA	MDIS1-interacting receptor like kinase 2 [Glycine max]	2.33329	3.19646	0.931122	0.765565	3.25914	1.70449	1.11376e-05	0.000381507	up	yes
633	100804801	XM_003517021.4	GO:0003677(DNA binding);GO:0003700(DNA binding transcription factor activity);GO:0005634(nucleus);GO:0006351(transcription, DNA-templated);GO:0006355(regulation of transcription, DNA-templated);GO:0009873(ethylene-activated signaling pathway);GO:0043565(sequence-specific DNA binding);GO:0045893(positive regulation of transcription, DNA-templated)	NA	NA	NA	dehydration-responsive element-binding protein 3 [Glycine max]	0.706106	1.13277	0.296885	0.267471	3.25836	1.70414	0.000761505	0.0150548	up	yes
634	100814737	XM_003545041.4	GO:0008643(carbohydrate transport);GO:0016020(membrane);GO:0016021(integral component of membrane)	NA	NA	NA	nucleotide-sugar uncharacterized transporter 2 [Glycine max]	0.870177	1.37137	0.262576	0.425864	3.25598	1.70309	0.000845983	0.0164494	up	yes
635	100801687	XM_003538015.4;XM_006590975.3	GO:0003674(molecular_function);GO:0005739(mitochondrion);GO:0007275(multicellular organism development);GO:0009507(chloroplast);GO:0009536(plastid);GO:0009706(chloroplast inner membrane);GO:0009941(chloroplast envelope);GO:0016021(integral component of membrane);GO:0016021(integral component of membrane)	00760(Nicotinate and nicotinamide metabolism);00760(Nicotinate and nicotinamide metabolism)	K00858	EC:2.7.1.23	protein RETICULATA-RELATED 4, chloroplastic isoform X1 [Glycine max];protein RETICULATA-RELATED 4, chloroplastic isoform X2 [Glycine max]	1.11333	1.04453	0.53318	0.130103	3.25331	1.70191	0.00358573	0.0524452	up	yes
636	106798120	106798120	GO:0005794(Golgi apparatus);GO:0016413(O-acetyltransferase activity);GO:0071554(cell wall organization or biogenesis)	NA	NA	NA	hypothetical protein glysoja_001695 [Glycine soja]	1.16735	1.0191	0.356984	0.317003	3.24405	1.6978	0.000961168	0.0183275	up	yes
55	100803637	XM_003523221.3	GO:0004601(peroxidase activity);GO:0005515(protein binding);GO:0005576(extracellular region);GO:0005618(cell wall);GO:0005794(Golgi apparatus);GO:0005829(cytosol);GO:0006979(response to oxidative stress);GO:0009809(lignin biosynthetic process);GO:0010089(xylem development);GO:0020037(heme binding);GO:0042744(hydrogen peroxide catabolic process);GO:0046872(metal ion binding);GO:0048046(apoplast);G…	00940(Phenylpropanoid biosynthesis)	K00430	EC:1.11.1.7	peroxidase P7 [Glycine max]	1.78137	3.84616	0.814984	0.923825	3.23643	1.6944	0.000414466	0.00907296	up	yes
56	100784629	XM_003546741.4;XM_006598136.3	NA	NA	NA	NA	cysteine-rich and transmembrane domain-containing protein WIH1 isoform X1 [Glycine max];cysteine-rich and transmembrane domain-containing protein WIH1 isoform X2 [Glycine max]	1.11423	5.9099	0.362129	1.80945	3.23458	1.69358	0.0416771	0.296096	up	yes
637	100790228	XM_003554380.4;XM_014771402.2	GO:0003993(acid phosphatase activity);GO:0004722(protein serine/threonine phosphatase activity);GO:0005576(extracellular region);GO:0016311(dephosphorylation);GO:0046872(metal ion binding);GO:0046872(metal ion binding)	NA	NA	NA	probable purple acid phosphatase 20 isoform X1 [Glycine max];probable purple acid phosphatase 20 isoform X2 [Glycine max]	2.78979	2.95572	0.892365	0.884699	3.23315	1.69294	8.91701e-06	0.000309613	up	yes
638	100805121	XM_003546535.4	GO:0003674(molecular_function);GO:0005575(cellular_component);GO:0008150(biological_process)	NA	NA	NA	uncharacterized protein LOC100805121 [Glycine max]	9.72083	13.696	2.90945	4.34396	3.22839	1.69081	2.34768e-08	1.28908e-06	up	yes
639	102662131	XM_026126172.1;XM_006599442.3	GO:0004674(protein serine/threonine kinase activity);GO:0005886(plasma membrane);GO:0006468(protein phosphorylation);GO:0006468(protein phosphorylation)	04626(Plant-pathogen interaction);04626(Plant-pathogen interaction)	K13466	NA	receptor-like protein EIX2 [Glycine max]	1.09343	1.36765	0.310425	0.452434	3.22613	1.6898	1.66882e-05	0.000548337	up	yes
640	100818475	XM_006598169.3	GO:0002229(defense response to oomycetes);GO:0002237(response to molecule of bacterial origin);GO:0002238(response to molecule of fungal origin);GO:0002239(response to oomycetes);GO:0004672(protein kinase activity);GO:0004674(protein serine/threonine kinase activity);GO:0005515(protein binding);GO:0005524(ATP binding);GO:0005886(plasma membrane);GO:0006468(protein phosphorylation);GO:0009620(resp…	NA	NA	NA	LRR receptor-like serine/threonine-protein kinase IOS1 [Glycine max]	10.2519	8.73427	3.18999	2.69628	3.2255	1.68952	1.89574e-14	1.82693e-12	up	yes
57	100818206	XM_003521661.4	GO:0004568(chitinase activity);GO:0005576(extracellular region);GO:0006032(chitin catabolic process);GO:0008061(chitin binding)	NA	NA	NA	ruBisCO-associated protein [Glycine max]	70.918	181.179	18.2112	59.9662	3.22468	1.68916	0.000667511	0.0135034	up	yes
641	100806696	XM_003526885.3	GO:0003677(DNA binding);GO:0003700(DNA binding transcription factor activity);GO:0005515(protein binding);GO:0005634(nucleus);GO:0006351(transcription, DNA-templated);GO:0006355(regulation of transcription, DNA-templated);GO:0009739(response to gibberellin);GO:0046983(protein dimerization activity)	NA	NA	NA	transcription factor bHLH137 [Glycine max]	2.30842	2.64668	1.0495	0.487444	3.22399	1.68885	9.55355e-05	0.00255702	up	yes
642	100781012	XM_006594314.3;XM_006594318.3	GO:0005515(protein binding);GO:0005524(ATP binding);GO:0005576(extracellular region);GO:0006952(defense response);GO:0043531(ADP binding);GO:0043531(ADP binding)	03040(Spliceosome);03040(Spliceosome)	K12818	EC:3.6.4.13	putative disease resistance RPP13-like protein 1 [Glycine max]	0.442383	0.475077	0.138549	0.146818	3.21502	1.68483	0.000139136	0.00355145	up	yes
643	100813195	NM_001354822.1	GO:0005737(cytoplasm);GO:0009408(response to heat)	04141(Protein processing in endoplasmic reticulum)	K13993	NA	17.9 kDa class II heat shock protein [Glycine max]	2.1598	1.48411	0.524535	0.61182	3.20667	1.68107	0.000864369	0.0167478	up	yes
644	100814475	XM_003520674.4	GO:0004683(calmodulin-dependent protein kinase activity);GO:0005516(calmodulin binding);GO:0005634(nucleus);GO:0005737(cytoplasm);GO:0005886(plasma membrane);GO:0009738(abscisic acid-activated signaling pathway);GO:0009931(calcium-dependent protein serine/threonine kinase activity);GO:0018105(peptidyl-serine phosphorylation);GO:0035556(intracellular signal transduction);GO:0046777(protein autopho…	04626(Plant-pathogen interaction)	K13412	EC:2.7.11.1	calcium-dependent protein kinase 26 [Glycine max]	0.678471	1.14627	0.365655	0.20449	3.20048	1.67829	0.000940685	0.0179944	up	yes
58	100780940	XM_006574775.3;XM_014765951.2	GO:0004674(protein serine/threonine kinase activity);GO:0005886(plasma membrane);GO:0007166(cell surface receptor signaling pathway);GO:0007166(cell surface receptor signaling pathway)	NA	NA	NA	LEAF RUST 10 DISEASE-RESISTANCE LOCUS RECEPTOR-LIKE PROTEIN KINASE-like 1.4 isoform X1 [Glycine max]	0.348665	0.991489	0.0868272	0.33227	3.19772	1.67704	0.0126191	0.133608	up	yes
59	100784287	XM_003530826.4	GO:0004674(protein serine/threonine kinase activity);GO:0005886(plasma membrane);GO:0006468(protein phosphorylation)	NA	NA	NA	putative receptor protein kinase ZmPK1 [Glycine max]	1.07252	2.95817	0.396415	0.864854	3.19574	1.67615	0.0012566	0.022785	up	yes
645	100779454	XM_026129755.1	GO:0003674(molecular_function);GO:0005739(mitochondrion);GO:0008150(biological_process)	NA	NA	NA	Pentatricopeptide repeat-containing protein isoform A [Glycine soja]	0.459882	0.909851	0.229987	0.19869	3.19526	1.67593	0.00115335	0.0212154	up	yes
646	100777231	XR_001387380.2;XM_014773476.2;XR_001387381.2	GO:0005515(protein binding);GO:0005524(ATP binding);GO:0005576(extracellular region);GO:0006952(defense response);GO:0043531(ADP binding);GO:0043531(ADP binding)	NA	NA	NA	putative disease resistance protein At3g14460 [Glycine max]	1.03513	0.400401	0.203156	0.246516	3.19239	1.67464	0.00135499	0.0241842	up	yes
60	100794512	XM_006586098.2;XM_026129811.1;XM_014779468.1	GO:0005634(nucleus);GO:0005829(cytosol);GO:0008150(biological_process);GO:0008150(biological_process)	NA	NA	NA	uncharacterized protein LOC100794512 isoform X1 [Glycine max];uncharacterized protein LOC100794512 isoform X3 [Glycine max];uncharacterized protein LOC100794512 isoform X2 [Glycine max]	1.64844	1.10272	0.361027	0.501722	3.18883	1.67303	0.000283305	0.00650324	up	yes
647	100798693	XM_003555901.4	GO:0000166(nucleotide binding);GO:0005737(cytoplasm);GO:0005829(cytosol);GO:0030864(cortical actin cytoskeleton);GO:0080008(Cul4-RING E3 ubiquitin ligase complex)	NA	NA	NA	actin-interacting protein 1-2 [Glycine max]	0.647233	0.532191	0.117895	0.253313	3.17726	1.66778	0.00191053	0.0319276	up	yes
648	100782610	XM_014764984.2	GO:0005737(cytoplasm);GO:0008150(biological_process);GO:0008270(zinc ion binding)	NA	NA	NA	uncharacterized protein LOC100782610 [Glycine max]	2.31199	2.17185	0.767071	0.645169	3.17499	1.66675	8.62959e-06	0.000300898	up	yes
649	100807425	XM_006598097.3	GO:0005524(ATP binding);GO:0005575(cellular_component);GO:0006952(defense response);GO:0043531(ADP binding)	04626(Plant-pathogen interaction)	K13459	NA	probable disease resistance protein At1g61180 [Glycine max]	4.99198	4.89666	1.6522	1.46262	3.17471	1.66662	2.13405e-14	2.05061e-12	up	yes
61	100806975	XM_003535645.4	GO:0000981(RNA polymerase II transcription factor activity, sequence-specific DNA binding);GO:0001135(transcription factor activity, RNA polymerase II transcription factor recruiting);GO:0003677(DNA binding);GO:0003700(DNA binding transcription factor activity);GO:0005634(nucleus);GO:0006351(transcription, DNA-templated);GO:0006355(regulation of transcription, DNA-templated);GO:0006357(regulation…	NA	NA	NA	transcription factor MYB4 [Glycine max]	0.962906	1.03819	0.253435	0.377816	3.17004	1.6645	0.000985887	0.0187085	up	yes
650	100783522	NM_001254188.1	GO:0009852(auxin catabolic process);GO:0051213(dioxygenase activity)	00904(Diterpenoid biosynthesis)	K04125	EC:1.14.11.13	hypothetical protein GLYMA_13G048500 [Glycine max]	4.1851	4.25896	1.25881	1.40972	3.1643	1.66189	2.16851e-06	8.56392e-05	up	yes
651	102664567	102664567	NA	NA	NA	NA	hypothetical protein D0Y65_029822 [Glycine soja]	49.4936	58.4959	22.032	12.1384	3.16033	1.66007	1.57844e-10	1.14419e-08	up	yes
652	100775308	XM_003524972.4	GO:0003824(catalytic activity);GO:0003978(UDP-glucose 4-epimerase activity);GO:0005794(Golgi apparatus);GO:0006012(galactose metabolic process);GO:0009225(nucleotide-sugar metabolic process);GO:0009832(plant-type cell wall biogenesis);GO:0016021(integral component of membrane);GO:0019567(arabinose biosynthetic process);GO:0032580(Golgi cisterna membrane);GO:0033358(UDP-L-arabinose biosynthetic pr…	00520(Amino sugar and nucleotide sugar metabolism)	K12448	EC:5.1.3.5	UDP-arabinose 4-epimerase 1-like [Glycine max]	4.00636	5.67003	1.70976	1.35299	3.15937	1.65964	1.635e-07	7.88979e-06	up	yes
653	100787629	XM_003544203.4	GO:0003674(molecular_function);GO:0008150(biological_process);GO:0016021(integral component of membrane)	NA	NA	NA	uncharacterized protein LOC100787629 [Glycine max]	14.9308	13.0528	3.34882	5.52203	3.15455	1.65743	4.96787e-10	3.44262e-08	up	yes
654	100796107	XM_006573070.3	GO:0003723(RNA binding);GO:0005737(cytoplasm);GO:0006351(transcription, DNA-templated);GO:0006355(regulation of transcription, DNA-templated);GO:0010050(vegetative phase change);GO:0010267(production of ta-siRNAs involved in RNA interference);GO:0010599(production of lsiRNA involved in RNA interference);GO:0016246(RNA interference);GO:0035195(gene silencing by miRNA);GO:0035196(production of miRN…	NA	NA	NA	protein argonaute 7 [Glycine max]	1.65782	1.20576	0.56753	0.340513	3.15357	1.65699	1.72242e-05	0.000564708	up	yes
655	100795515	XM_006579727.3;XM_006579728.2;XM_003524519.4	GO:0005829(cytosol);GO:0009903(chloroplast avoidance movement);GO:0009904(chloroplast accumulation movement);GO:0009904(chloroplast accumulation movement)	00561(Glycerolipid metabolism);00564(Glycerophospholipid metabolism);00564(Glycerophospholipid metabolism)	K18693	EC:3.1.3.81;EC:3.1.3.4	protein PLASTID MOVEMENT IMPAIRED 2 isoform X1 [Glycine max];Protein PLASTID MOVEMENT IMPAIRED 2 [Glycine soja]	5.59259	4.26267	1.41215	1.73376	3.13272	1.64742	1.02132e-08	5.9541e-07	up	yes
656	100784954	XM_003542791.3	GO:0003729(mRNA binding);GO:0005509(calcium ion binding);GO:0005544(calcium-dependent phospholipid binding);GO:0006970(response to osmotic stress);GO:0009408(response to heat);GO:0009409(response to cold);GO:0009414(response to water deprivation);GO:0009506(plasmodesma);GO:0009507(chloroplast);GO:0009651(response to salt stress);GO:0009737(response to abscisic acid);GO:0009986(cell surface)	NA	NA	NA	annexin D4 [Glycine max]	0.525311	3.55608	0.351543	0.951839	3.13139	1.6468	0.0341203	0.261621	up	yes
657	100807033	NM_001253938.2	GO:0003674(molecular_function);GO:0005737(cytoplasm);GO:0006952(defense response);GO:0009607(response to biotic stimulus)	NA	NA	NA	MLP-like protein 28-like [Glycine max]	2.43265	3.26751	0.63266	1.19178	3.12434	1.64355	0.0012106	0.0221207	up	yes
658	100775817	XM_003554886.4	GO:0004650(polygalacturonase activity);GO:0005576(extracellular region);GO:0005618(cell wall);GO:0008152(metabolic process);GO:0009556(microsporogenesis);GO:0010584(pollen exine formation);GO:0016829(lyase activity);GO:0071555(cell wall organization)	NA	NA	NA	polygalacturonase QRT3 [Glycine max]	0.55144	0.775499	0.295898	0.129388	3.12011	1.6416	0.00226631	0.036758	up	yes
659	100775259	XM_014773448.2	GO:0005543(phospholipid binding);GO:0012505(endomembrane system);GO:0019898(extrinsic component of membrane)	NA	NA	NA	LOW QUALITY PROTEIN: BEACH domain-containing protein C2-like [Glycine max]	0.437711	0.657718	0.236743	0.114475	3.11894	1.64106	0.000156952	0.00396337	up	yes
660	100818271	XM_026128852.1;XM_006581387.3;XM_003527791.4	GO:0003824(catalytic activity);GO:0005794(Golgi apparatus);GO:0006486(protein glycosylation);GO:0016020(membrane);GO:0016021(integral component of membrane);GO:0016757(transferase activity, transferring glycosyl groups);GO:0016757(transferase activity, transferring glycosyl groups)	NA	NA	NA	probable glycosyltransferase At5g20260 [Glycine max]	9.1694	9.87401	3.16265	2.96443	3.10807	1.63602	4.34302e-14	4.08999e-12	up	yes
661	106798728	XR_001388359.2	GO:0004565(beta-galactosidase activity);GO:0005618(cell wall);GO:0005773(vacuole)	00052(Galactose metabolism);00600(Sphingolipid metabolism);00531(Glycosaminoglycan degradation);00604(Glycosphingolipid biosynthesis - ganglio series);00511(Other glycan degradation)	K12309	EC:3.2.1.23	Beta-galactosidase 3 isoform B [Glycine soja]	3.28476	4.25925	1.48093	0.94857	3.10518	1.63468	6.50528e-06	0.000233477	up	yes
662	100778550	XM_003527247.4	GO:0005515(protein binding)	NA	NA	NA	TMV resistance protein N [Glycine max]	8.85463	12.6096	3.09788	3.83991	3.09381	1.62939	2.03955e-11	1.57517e-09	up	yes
663	100784078	XM_014765247.1;XM_014765248.1	GO:0004674(protein serine/threonine kinase activity);GO:0005886(plasma membrane);GO:0007166(cell surface receptor signaling pathway);GO:0007166(cell surface receptor signaling pathway)	NA	NA	NA	wall-associated receptor kinase 2 isoform X1 [Glycine max];wall-associated receptor kinase 2 isoform X2 [Glycine max]	1.28092	1.11507	0.148959	0.625491	3.0938	1.62938	0.00553661	0.0729715	up	yes
664	100783411	XM_003548107.3	GO:0005737(cytoplasm);GO:0030001(metal ion transport);GO:0046914(transition metal ion binding);GO:0046916(cellular transition metal ion homeostasis)	NA	NA	NA	heavy metal-associated isoprenylated plant protein 39 [Glycine max]	15.0413	49.9661	6.05728	15.0374	3.0817	1.62373	0.00130521	0.0234476	up	yes
665	100782232	XM_003553293.3	NA	NA	NA	NA	putative ankyrin repeat protein [Glycine soja]	0.617128	1.14246	0.1665	0.406513	3.07076	1.6186	0.00380899	0.0548133	up	yes
62	100819773	XM_003550887.3	GO:0005345(purine nucleobase transmembrane transporter activity);GO:0006863(purine nucleobase transport);GO:0009507(chloroplast);GO:0016020(membrane);GO:0016021(integral component of membrane)	NA	NA	NA	probable purine permease 11 [Glycine max]	1.06831	1.84473	0.628022	0.32156	3.06771	1.61716	0.00134224	0.0240215	up	yes
666	100813602	XM_006578711.2;XM_006578710.2;XM_006578712.3	GO:0003333(amino acid transmembrane transport);GO:0005886(plasma membrane);GO:0015171(amino acid transmembrane transporter activity);GO:0015171(amino acid transmembrane transporter activity)	NA	NA	NA	amino acid permease 3 isoform X1 [Glycine max]	0.912103	1.67522	0.466319	0.37838	3.06301	1.61495	0.000546224	0.0113255	up	yes
667	547622	NM_001248578.2	GO:0003677(DNA binding);GO:0003700(DNA binding transcription factor activity);GO:0005634(nucleus);GO:0006351(transcription, DNA-templated);GO:0006355(regulation of transcription, DNA-templated);GO:0009738(abscisic acid-activated signaling pathway);GO:0019760(glucosinolate metabolic process);GO:0043565(sequence-specific DNA binding)	NA	NA	NA	hypothetical protein GLYMA_09G147200 [Glycine max]	3.89409	11.0923	1.22976	3.66624	3.06095	1.61398	0.00308519	0.0466499	up	yes
668	100801625	XR_001389512.1	GO:0005737(cytoplasm);GO:0005829(cytosol);GO:0008150(biological_process)	NA	NA	NA	Protein TSS isoform A [Glycine soja]	0.966789	1.07499	0.431765	0.235275	3.06095	1.61398	0.000181464	0.00447634	up	yes
669	100815486	XM_006598887.2;XM_014769016.2;XM_006598885.3;XM_006598884.3;XM_006598886.3	GO:0005515(protein binding);GO:0005515(protein binding)	NA	NA	NA	TMV resistance protein N isoform X2 [Glycine max];TMV resistance protein N isoform X1 [Glycine max]	5.61757	9.86475	2.26913	2.78951	3.06057	1.6138	1.99699e-09	1.27927e-07	up	yes
670	100810946	NM_001254378.2	GO:0008643(carbohydrate transport);GO:0016021(integral component of membrane);GO:0051119(sugar transmembrane transporter activity)	NA	NA	NA	sugar efflux transporter SWEET11 [Glycine max]	31.9115	12.0235	8.50966	5.88255	3.05269	1.61008	1.58205e-05	0.000523993	up	yes
671	102665703	XM_006589290.3	NA	NA	NA	NA	hypothetical protein D0Y65_027575 [Glycine soja]	1.04896	1.33494	0.58235	0.199567	3.04879	1.60824	0.00423108	0.0596665	up	yes
672	547694	XM_003531548.4	GO:0016165(linoleate 13S-lipoxygenase activity)	00591(Linoleic acid metabolism)	K15718	EC:1.13.11.58	seed linoleate 9S-lipoxygenase-3 [Glycine max]	2.95514	4.97395	1.37344	1.23045	3.04509	1.60649	2.27966e-07	1.06734e-05	up	yes
673	100786033	XM_014766982.2;XM_006595610.3;XM_014766983.2;XM_014766984.2	GO:0005524(ATP binding);GO:0005886(plasma membrane);GO:0006952(defense response);GO:0007165(signal transduction);GO:0009617(response to bacterium);GO:0043531(ADP binding);GO:0043531(ADP binding)	04626(Plant-pathogen interaction);04626(Plant-pathogen interaction)	K13459	NA	uncharacterized protein LOC100786033 isoform X1 [Glycine max];uncharacterized protein LOC100786033 isoform X3 [Glycine max];uncharacterized protein LOC100786033 isoform X2 [Glycine max]	0.729944	0.745246	0.289632	0.195382	3.04154	1.6048	2.64561e-05	0.000820362	up	yes
674	100787108	XM_003545635.4	GO:0009813(flavonoid biosynthetic process);GO:0043231(intracellular membrane-bounded organelle);GO:0052696(flavonoid glucuronidation);GO:0080043(quercetin 3-O-glucosyltransferase activity);GO:0080044(quercetin 7-O-glucosyltransferase activity)	NA	NA	NA	7-deoxyloganetin glucosyltransferase [Glycine max]	8.36834	12.692	2.37304	4.55825	3.03844	1.60333	2.0161e-06	8.01952e-05	up	yes
63	100812027	NM_001317715.1	GO:0009737(response to abscisic acid)	04626(Plant-pathogen interaction)	K16225	NA	probable WRKY transcription factor 53 [Glycine max]	2.49221	5.75215	1.15244	1.56214	3.03706	1.60268	0.000681476	0.0137104	up	yes
675	100788441	XM_003537363.4	GO:0003674(molecular_function);GO:0008150(biological_process);GO:0009507(chloroplast);GO:0009534(chloroplast thylakoid);GO:0009535(chloroplast thylakoid membrane);GO:0009543(chloroplast thylakoid lumen);GO:0009579(thylakoid)	NA	NA	NA	uncharacterized protein LOC100788441 [Glycine max]	1.48394	1.19712	0.574459	0.312118	3.02406	1.59649	0.00260818	0.0408982	up	yes
676	100803248	XM_006602621.2	GO:0005886(plasma membrane);GO:0006952(defense response);GO:0007165(signal transduction)	NA	NA	NA	hypothetical protein GLYMA_18G205500 [Glycine max]	0.448685	0.448273	0.125452	0.171459	3.02097	1.59501	0.00128708	0.023185	up	yes
677	100795111	100795111	GO:0004185(serine-type carboxypeptidase activity);GO:0051603(proteolysis involved in cellular protein catabolic process)	04626(Plant-pathogen interaction)	K13457	NA	Disease resistance protein RPM1 [Glycine soja]	0.797811	0.892058	0.25875	0.301095	3.01846	1.59381	0.00024941	0.0058387	up	yes
678	100306254	NM_001249163.2	GO:0005737(cytoplasm);GO:0030001(metal ion transport);GO:0046914(transition metal ion binding);GO:0046916(cellular transition metal ion homeostasis)	NA	NA	NA	uncharacterized protein LOC100306254 [Glycine max]	7.19861	32.1758	2.29698	10.7478	3.0184	1.59378	0.0183851	0.175443	up	yes
64	100784723	XM_003537896.4	GO:0008422(beta-glucosidase activity);GO:0009651(response to salt stress);GO:0009725(response to hormone);GO:0019762(glucosinolate catabolic process)	00500(Starch and sucrose metabolism);00460(Cyanoamino acid metabolism);00940(Phenylpropanoid biosynthesis)	K01188	EC:3.2.1.21	cyanogenic beta-glucosidase [Glycine max]	1.53145	6.88525	0.743658	2.04503	3.01816	1.59367	0.0100843	0.113264	up	yes
679	100807257	100807257	GO:0004497(monooxygenase activity)	NA	NA	NA	Cytochrome P450 716A67 isoform E [Glycine soja]	12.4079	12.7127	3.89828	4.4271	3.01736	1.59329	4.28062e-12	3.49372e-10	up	yes
65	100500181	NM_001251152.2	GO:0003674(molecular_function);GO:0008150(biological_process);GO:0009507(chloroplast)	NA	NA	NA	putative PAR1 protein precursor [Glycine max]	22.7943	40.8687	7.86798	13.2652	3.01247	1.59095	9.31134e-07	3.90097e-05	up	yes
66	102664297	XM_006600680.3;XR_003265239.1;XR_001385900.2	GO:0000977(RNA polymerase II regulatory region sequence-specific DNA binding);GO:0003700(DNA binding transcription factor activity);GO:0005634(nucleus);GO:0006357(regulation of transcription by RNA polymerase II);GO:0006357(regulation of transcription by RNA polymerase II)	NA	NA	NA	hypothetical protein GLYMA_17G111700 [Glycine max];uncharacterized protein LOC102664297 [Glycine max]	4.07999	3.20179	1.40434	1.01771	3.00645	1.58806	4.01498e-08	2.14057e-06	up	yes
680	100804107	XM_006586887.3	GO:0004650(polygalacturonase activity);GO:0005576(extracellular region);GO:0005618(cell wall);GO:0008152(metabolic process);GO:0009556(microsporogenesis);GO:0010584(pollen exine formation);GO:0016829(lyase activity);GO:0071555(cell wall organization)	NA	NA	NA	polygalacturonase QRT3 [Glycine max]	0.685311	0.537299	0.275585	0.131928	3.00017	1.58505	0.00311574	0.0469207	up	yes
681	100797074	XM_006604720.3	NA	NA	NA	NA	hypothetical protein GLYMA_19G226800 [Glycine max]	2.63501	3.80108	0.997954	1.15014	2.99618	1.58313	0.000492607	0.0104312	up	yes
682	100306469	NM_001248572.2	GO:0016791(phosphatase activity)	00750(Vitamin B6 metabolism)	K13248	EC:3.1.3.74	hypothetical protein GLYMA_07G011700 [Glycine max]	3.52516	2.95037	0.870756	1.29057	2.99609	1.58308	0.000138849	0.00354769	up	yes
683	100781351	XR_136532.4	GO:0003723(RNA binding);GO:0005730(nucleolus);GO:0032040(small-subunit processome)	NA	NA	NA	30S ribosomal protein S1 [Glycine soja]	6.88047	6.67313	2.23349	2.29298	2.9943	1.58222	8.99046e-12	7.19563e-10	up	yes
684	100780243	XM_003521501.4	GO:0004497(monooxygenase activity);GO:0005506(iron ion binding);GO:0005783(endoplasmic reticulum);GO:0016021(integral component of membrane);GO:0016705(oxidoreductase activity, acting on paired donors, with incorporation or reduction of molecular oxygen);GO:0019825(oxygen binding);GO:0020037(heme binding);GO:0055114(oxidation-reduction process)	00071(Fatty acid degradation);00073(Cutin, suberine and wax biosynthesis)	K20495	EC:1.14.14.80	cytochrome P450 704C1 [Glycine max]	1.35253	0.933817	0.314402	0.449762	2.99196	1.58109	0.000820308	0.0160445	up	yes
685	100305418	NM_001248176.2	GO:0004672(protein kinase activity);GO:0004674(protein serine/threonine kinase activity);GO:0005524(ATP binding);GO:0005886(plasma membrane);GO:0006468(protein phosphorylation);GO:0009755(hormone-mediated signaling pathway);GO:0016021(integral component of membrane);GO:0016301(kinase activity);GO:0042803(protein homodimerization activity)	NA	NA	NA	cytokinin-regulated kinase precursor [Glycine max]	7.27417	17.9324	2.63821	5.79426	2.98923	1.57977	0.000179039	0.00443306	up	yes
686	100785433	XM_014773506.1;XR_001387410.1;XM_014773507.1;XM_014773509.1;XM_014773508.1;XM_014773510.1;XR_001387411.1;XR_001387409.1	GO:0006952(defense response);GO:0007165(signal transduction);GO:0043531(ADP binding);GO:0043531(ADP binding)	NA	NA	NA	hypothetical protein GLYMA_03G047700, partial [Glycine max]	16.0614	14.9593	5.73557	4.65499	2.98547	1.57796	4.10632e-15	4.22848e-13	up	yes
687	100809958	XM_006573587.3	GO:0004722(protein serine/threonine phosphatase activity);GO:0006470(protein dephosphorylation);GO:0046872(metal ion binding)	NA	NA	NA	probable protein phosphatase 2C 63 [Glycine max]	4.92392	4.47438	1.90535	1.25622	2.97267	1.57176	6.03844e-06	0.000218381	up	yes
688	106799107	XM_026128986.1	GO:0006952(defense response);GO:0007165(signal transduction);GO:0043531(ADP binding)	NA	NA	NA	hypothetical protein GLYMA_06G265000 [Glycine max]	0.406631	0.649889	0.254162	0.101327	2.97202	1.57144	0.00370735	0.0536778	up	yes
689	100781912	XM_006594432.3;XR_417671.3;XM_006594433.3	GO:0005634(nucleus);GO:0005829(cytosol);GO:0008150(biological_process);GO:0008150(biological_process)	NA	NA	NA	acyl-CoA-binding domain-containing protein 6 isoform X1 [Glycine max];acyl-CoA-binding domain-containing protein 6 isoform X2 [Glycine max]	0.758981	1.42449	0.242293	0.493411	2.96786	1.56943	0.00258551	0.0406198	up	yes
67	100804277	XM_003549156.4	GO:0005634(nucleus);GO:0005774(vacuolar membrane);GO:0005886(plasma membrane);GO:0009507(chloroplast);GO:0016020(membrane)	NA	NA	NA	protein ALP1-like [Glycine max]	10.2073	52.4206	4.98365	16.1771	2.95962	1.56541	0.0116431	0.125813	up	yes
690	100305487	NM_001249173.3	GO:0003674(molecular_function);GO:0009507(chloroplast);GO:0009523(photosystem II);GO:0009535(chloroplast thylakoid membrane);GO:0015979(photosynthesis);GO:0016021(integral component of membrane)	NA	NA	NA	uncharacterized protein LOC100305487 [Glycine max]	36.0688	31.1054	15.0466	7.65857	2.95854	1.56489	9.5384e-08	4.76992e-06	up	yes
691	100819997	100819997	GO:0003677(DNA binding);GO:0003723(RNA binding);GO:0005515(protein binding);GO:0005634(nucleus);GO:0005737(cytoplasm);GO:0005847(mRNA cleavage and polyadenylation specificity factor complex);GO:0006378(mRNA polyadenylation);GO:0006379(mRNA cleavage);GO:0009506(plasmodesma);GO:0009793(embryo development ending in seed dormancy);GO:0035194(posttranscriptional gene silencing by RNA)	03015(mRNA surveillance pathway)	K14402	NA	cleavage and polyadenylation specificity factor subunit 2 isoform X2 [Glycine max]	1.5378	1.56713	0.819654	0.229939	2.95822	1.56473	0.00284327	0.043721	up	yes
68	100783194	XM_003526589.4	GO:0004190(aspartic-type endopeptidase activity);GO:0006508(proteolysis);GO:0030163(protein catabolic process)	NA	NA	NA	aspartic proteinase Asp1 [Glycine max]	2.88994	8.12973	1.12498	2.60538	2.95405	1.56269	0.00199049	0.03303	up	yes
692	100806980	XM_026126726.1	GO:0005634(nucleus);GO:0006396(RNA processing);GO:0008150(biological_process);GO:0015030(Cajal body);GO:0030619(U1 snRNA binding);GO:0030620(U2 snRNA binding)	NA	NA	NA	coilin-like [Glycine max]	10.0863	9.47903	3.75597	2.87102	2.95237	1.56187	1.32439e-11	1.03985e-09	up	yes
693	100795056	XM_003516754.3	GO:0009733(response to auxin);GO:0010223(secondary shoot formation);GO:0016121(carotene catabolic process);GO:0016702(oxidoreductase activity, acting on single donors with incorporation of molecular oxygen, incorporation of two atoms of oxygen);GO:0045549(9-cis-epoxycarotenoid dioxygenase activity);GO:1901601(strigolactone biosynthetic process)	00906(Carotenoid biosynthesis)	K17912	EC:1.13.11.68	Carotenoid cleavage dioxygenase 7, chloroplastic, partial [Glycine soja]	0.698527	1.37094	0.351716	0.349462	2.95141	1.5614	0.00184702	0.0310388	up	yes
69	100778925	XM_003530484.4	GO:0005515(protein binding);GO:0005737(cytoplasm);GO:0009693(ethylene biosynthetic process);GO:0009835(fruit ripening);GO:0016847(1-aminocyclopropane-1-carboxylate synthase activity);GO:0030170(pyridoxal phosphate binding);GO:0042802(identical protein binding)	00270(Cysteine and methionine metabolism)	K01762	EC:4.4.1.14	1-aminocyclopropane-1-carboxylate synthase 7 [Glycine max]	1.3449	3.01954	0.532219	0.946568	2.95136	1.56138	0.00173388	0.0296347	up	yes
694	100803216	XM_003533519.4	GO:0004674(protein serine/threonine kinase activity);GO:0005515(protein binding);GO:0005524(ATP binding);GO:0005634(nucleus);GO:0005886(plasma membrane);GO:0006468(protein phosphorylation);GO:0009506(plasmodesma);GO:0009755(hormone-mediated signaling pathway);GO:0010183(pollen tube guidance);GO:0016020(membrane);GO:0016021(integral component of membrane);GO:0016301(kinase activity);GO:0090406(pol…	NA	NA	NA	MDIS1-interacting receptor like kinase 2 [Glycine max]	0.440877	0.63009	0.227767	0.135866	2.94519	1.55836	0.00144643	0.0254996	up	yes
695	100793795	NM_001254386.2	GO:0005794(Golgi apparatus);GO:0016413(O-acetyltransferase activity);GO:0071554(cell wall organization or biogenesis)	NA	NA	NA	uncharacterized protein LOC100793795 precursor [Glycine max]	1.76944	1.68827	0.342452	0.831713	2.94482	1.55818	0.00236463	0.0379431	up	yes
696	112999981	XM_026126562.1	NA	NA	NA	NA	uncharacterized protein LOC112999981 [Glycine max]	1.46465	1.97875	0.400957	0.771235	2.93757	1.55462	0.00153218	0.0267546	up	yes
697	102659474	XR_413849.3	NA	NA	NA	NA	uncharacterized protein LOC114163467 [Vigna unguiculata]	2.95152	1.43609	0.780684	0.713936	2.9356	1.55366	0.0014745	0.0259253	up	yes
698	100791440	XM_003537570.4	GO:0003959(NADPH dehydrogenase activity);GO:0005622(intracellular);GO:0055114(oxidation-reduction process)	00592(alpha-Linolenic acid metabolism)	K05894	EC:1.3.1.42	putative 12-oxophytodienoate reductase 11 [Glycine max]	0.878797	1.07664	0.37335	0.293544	2.93216	1.55196	0.00126427	0.0228363	up	yes
70	606705	NM_001251586.2	GO:0009717(isoflavonoid biosynthetic process);GO:0016020(membrane);GO:0033770(2-hydroxyisoflavanone synthase activity);GO:0043231(intracellular membrane-bounded organelle)	00943(Isoflavonoid biosynthesis)	K13257	EC:1.14.14.87	2-hydroxyisoflavanone synthase precursor [Glycine max]	108.35	194.125	51.5499	51.6276	2.93159	1.55169	1.72453e-09	1.11555e-07	up	yes
699	100806462	100806462	GO:0005618(cell wall);GO:0033609(oxalate metabolic process);GO:0046564(oxalate decarboxylase activity)	00450(Selenocompound metabolism)	K00384	EC:1.8.1.9	Germin-like protein subfamily 1 member 18 [Glycine soja]	4.57993	4.43412	1.47395	1.60267	2.92986	1.55083	7.03417e-05	0.00194573	up	yes
700	100809946	XM_026126161.1	GO:0005524(ATP binding);GO:0005739(mitochondrion);GO:0006952(defense response);GO:0043531(ADP binding)	04626(Plant-pathogen interaction)	K13459	NA	uncharacterized protein LOC100809946, partial [Glycine max]	0.900243	1.45061	0.474675	0.328292	2.92771	1.54977	4.77306e-06	0.00017581	up	yes
701	100783773	XM_014779010.2	GO:0003674(molecular_function);GO:0009507(chloroplast);GO:0016021(integral component of membrane)	NA	NA	NA	uncharacterized protein LOC100783773 [Glycine max]	0.742842	1.21409	0.338565	0.33144	2.92077	1.54635	0.00125613	0.022785	up	yes
702	100815760	XM_003525301.4	GO:0009737(response to abscisic acid)	04626(Plant-pathogen interaction)	K16225	NA	probable WRKY transcription factor 41 [Glycine max]	21.8789	59.4703	11.3685	16.4947	2.91959	1.54576	3.91847e-05	0.0011627	up	yes
703	100792745	XM_006581316.3	GO:0005887(integral component of plasma membrane);GO:0008509(anion transmembrane transporter activity);GO:0051453(regulation of intracellular pH);GO:0098656(anion transmembrane transport)	NA	NA	NA	boron transporter 4 [Glycine max]	0.478268	1.55761	0.300859	0.397425	2.91554	1.54376	0.00719349	0.0887573	up	yes
704	100789019	XM_026127670.1	GO:0005737(cytoplasm);GO:0009507(chloroplast);GO:0009536(plastid);GO:0010311(lateral root formation);GO:0031408(oxylipin biosynthetic process);GO:0034440(lipid oxidation);GO:0046872(metal ion binding);GO:0048364(root development);GO:1900366(negative regulation of defense response to insect);GO:1990136(linoleate 9S-lipoxygenase activity)	00591(Linoleic acid metabolism)	K15718	EC:1.13.11.58	linoleate 9S-lipoxygenase 5, partial [Glycine max]	5.69612	6.475	2.16249	2.02469	2.90676	1.53941	6.52701e-08	3.35537e-06	up	yes
705	100800127	XM_003543237.4	GO:0003676(nucleic acid binding);GO:0003700(DNA binding transcription factor activity);GO:0005634(nucleus);GO:0006355(regulation of transcription, DNA-templated)	NA	NA	NA	uncharacterized protein LOC100800127 [Glycine max]	2.92731	3.51592	1.21691	1	2.9064	1.53923	2.78121e-06	0.000107903	up	yes
706	100784178	XM_006576981.3	GO:0009658(chloroplast organization);GO:0009707(chloroplast outer membrane)	NA	NA	NA	protein CHUP1, chloroplastic [Glycine max]	0.633216	0.548867	0.164679	0.245426	2.88239	1.52727	0.00325337	0.0486607	up	yes
707	106794511	XR_001382547.2	GO:0000015(phosphopyruvate hydratase complex);GO:0000287(magnesium ion binding);GO:0003677(DNA binding);GO:0004634(phosphopyruvate hydratase activity);GO:0005507(copper ion binding);GO:0005634(nucleus);GO:0005737(cytoplasm);GO:0005739(mitochondrion);GO:0005740(mitochondrial envelope);GO:0005741(mitochondrial outer membrane);GO:0005829(cytosol);GO:0005886(plasma membrane);GO:0006096(glycolytic pro…	00010(Glycolysis / Gluconeogenesis);03018(RNA degradation)	K01689	EC:4.2.1.11	Enolase isoform A [Glycine soja]	0.652476	1.0119	0.294455	0.28298	2.88236	1.52725	0.00204092	0.033664	up	yes
71	102666898	XM_006576402.3	GO:0003700(DNA binding transcription factor activity);GO:0005515(protein binding);GO:0005634(nucleus);GO:0006351(transcription, DNA-templated);GO:0006355(regulation of transcription, DNA-templated);GO:0006970(response to osmotic stress);GO:0009408(response to heat);GO:0009409(response to cold);GO:0009414(response to water deprivation);GO:0009651(response to salt stress);GO:0010120(camalexin biosy…	04016(MAPK signaling pathway - plant);04626(Plant-pathogen interaction)	K13424	NA	probable WRKY transcription factor 33 [Glycine max]	5.76191	11.784	2.58985	3.50148	2.88048	1.52631	7.49135e-06	0.000264841	up	yes
708	100808169	100808169	GO:0051213(dioxygenase activity)	00940(Phenylpropanoid biosynthesis)	K06892	EC:1.14.11.-	1-aminocyclopropane-1-carboxylate oxidase like 10 [Glycine soja]	1.49847	2.05954	0.58813	0.648803	2.87647	1.5243	0.00101531	0.0191449	up	yes
709	100786218	XR_001385056.2	GO:0000911(cytokinesis by cell plate formation);GO:0007021(tubulin complex assembly);GO:0009507(chloroplast);GO:0009793(embryo development ending in seed dormancy)	NA	NA	NA	hypothetical protein GLYMA_15G127600, partial [Glycine max]	20.4932	18.5294	6.64302	6.98189	2.86406	1.51806	8.37728e-13	7.21123e-11	up	yes
72	100776708	XM_003539003.4	GO:0008422(beta-glucosidase activity);GO:0009651(response to salt stress);GO:0009725(response to hormone);GO:0019762(glucosinolate catabolic process)	00500(Starch and sucrose metabolism);00460(Cyanoamino acid metabolism);00940(Phenylpropanoid biosynthesis)	K01188	EC:3.2.1.21	cyanogenic beta-glucosidase [Glycine max]	3.13886	10.9975	1.40186	3.55046	2.85449	1.51323	0.00457553	0.0631499	up	yes
710	112998579	XM_026124733.1	NA	NA	NA	NA	hypothetical protein glysoja_007658 [Glycine soja]	1.39625	1.40434	0.563985	0.418368	2.8509	1.51142	0.0034522	0.0509885	up	yes
711	113001185	113001185	GO:0005515(protein binding)	04016(MAPK signaling pathway - plant);04626(Plant-pathogen interaction)	K13414	EC:2.7.11.25	TMV resistance protein N isoform A [Glycine soja]	7.33829	7.06904	2.72601	2.32789	2.85074	1.51134	0.000138881	0.00354769	up	yes
712	100776782	100776782	GO:0005515(protein binding)	NA	NA	NA	TMV resistance protein N [Glycine soja]	2.23597	2.87168	0.916484	0.875359	2.8505	1.51122	4.81819e-10	3.34591e-08	up	yes
73	100780567	XM_026123717.1;XM_014762054.1;XM_006587094.2;XM_014762057.1;XM_014762055.1;XM_014762052.1;XM_014762056.1;XM_014762053.1	GO:0004674(protein serine/threonine kinase activity);GO:0005886(plasma membrane);GO:0005886(plasma membrane)	NA	NA	NA	probable LRR receptor-like serine/threonine-protein kinase At1g56130 isoform X4 [Glycine max];probable LRR receptor-like serine/threonine-protein kinase At1g56130 isoform X5 [Glycine max];probable LRR receptor-like serine/threonine-protein kinase At1g56130 isoform X1 [Glycine max];putative LRR receptor-like serine/threonine-protein kinase isoform C [Glycine soja];probable LRR receptor-like serine…	16.0127	16.771	8.14912	3.35461	2.84983	1.51088	2.02329e-06	8.03845e-05	up	yes
713	100500113	NM_001250055.2	GO:0003674(molecular_function);GO:0005576(extracellular region);GO:0005737(cytoplasm);GO:0009505(plant-type cell wall);GO:0009739(response to gibberellin);GO:0009740(gibberellic acid mediated signaling pathway)	NA	NA	NA	unknown [Glycine max]	123.307	141.402	46.1674	46.7611	2.84852	1.51021	1.11876e-14	1.10062e-12	up	yes
714	100794625	XM_003555893.4;XM_006605889.3	GO:0003674(molecular_function);GO:0005576(extracellular region);GO:0008150(biological_process);GO:0016020(membrane);GO:0016020(membrane)	NA	NA	NA	uncharacterized protein LOC100794625 isoform X1 [Glycine max];uncharacterized protein LOC100794625 isoform X2 [Glycine max]	22.0166	27.5546	8.04895	9.38199	2.84386	1.50785	1.51378e-12	1.28302e-10	up	yes
715	100790191	XM_006602551.3	GO:0005215(transporter activity);GO:0005886(plasma membrane);GO:0006857(oligopeptide transport);GO:0016020(membrane)	NA	NA	NA	protein NRT1/ PTR FAMILY 5.6 [Glycine max]	2.26365	2.36449	0.900794	0.732829	2.83305	1.50236	4.15722e-05	0.00122475	up	yes
74	100783889	XM_003525639.4	GO:0003674(molecular_function);GO:0005634(nucleus)	NA	NA	NA	uncharacterized protein LOC100783889 [Glycine max]	10.9793	13.3717	3.72166	4.88947	2.82785	1.49971	2.0247e-05	0.000649771	up	yes
716	102663661	XR_415178.3	NA	00940(Phenylpropanoid biosynthesis)	K00430	EC:1.11.1.7	LEAF RUST 10 DISEASE-RESISTANCE LOCUS RECEPTOR-LIKE PROTEIN KINASE-like 1.1 [Glycine soja]	2.41294	2.59726	1.21726	0.555205	2.82668	1.49911	0.00319924	0.0479932	up	yes
717	102664680	102664680	GO:0005634(nucleus);GO:0005737(cytoplasm);GO:0006306(DNA methylation);GO:0006342(chromatin silencing);GO:0006351(transcription, DNA-templated);GO:0006417(regulation of translation);GO:0030422(production of siRNA involved in RNA interference);GO:0035197(siRNA binding);GO:0051607(defense response to virus)	NA	NA	NA	Protein argonaute 16 isoform A [Glycine soja]	2.95695	2.80618	1.24481	0.803768	2.81323	1.49223	4.7762e-06	0.00017581	up	yes
718	102660013	XM_026129402.1	GO:0009755(hormone-mediated signaling pathway);GO:0016301(kinase activity);GO:0016310(phosphorylation)	NA	NA	NA	LOW QUALITY PROTEIN: LRR receptor-like serine/threonine-protein kinase IOS1 [Glycine max]	0.821611	0.563624	0.246249	0.246381	2.81192	1.49155	0.0030906	0.0466696	up	yes
719	100792696	XM_006605967.3	GO:0004674(protein serine/threonine kinase activity);GO:0005886(plasma membrane);GO:0006468(protein phosphorylation);GO:0006952(defense response);GO:0009506(plasmodesma)	NA	NA	NA	cysteine-rich receptor-like protein kinase 10 [Glycine max]	0.34054	0.35843	0.130307	0.118341	2.81108	1.49113	0.00402662	0.0573212	up	yes
720	100806078	XM_006603513.2	GO:0003677(DNA binding);GO:0003700(DNA binding transcription factor activity);GO:0005634(nucleus);GO:0006351(transcription, DNA-templated);GO:0006355(regulation of transcription, DNA-templated);GO:0046983(protein dimerization activity)	NA	NA	NA	transcription factor NAI1 [Glycine max]	11.4513	9.8638	3.07985	4.50355	2.81076	1.49096	1.84108e-07	8.75638e-06	up	yes
721	100811621	XM_003521308.4	GO:0003674(molecular_function);GO:0005634(nucleus);GO:0008150(biological_process)	NA	NA	NA	uncharacterized protein LOC100811621 [Glycine max]	2.44576	2.63711	0.898663	0.909969	2.81034	1.49074	0.000772396	0.0152609	up	yes
75	100819528	XM_003528611.4	GO:0003674(molecular_function);GO:0005783(endoplasmic reticulum);GO:0005789(endoplasmic reticulum membrane);GO:0009705(plant-type vacuole membrane);GO:0009838(abscission);GO:0010256(endomembrane system organization);GO:0016021(integral component of membrane)	NA	NA	NA	protein DMP2 [Glycine max]	4.85817	4.93533	2.07954	1.40721	2.80878	1.48994	8.16394e-07	3.4553e-05	up	yes
722	100791611	XM_014773370.2;XM_014773372.2;XM_026127686.1;NM_001255183.2;XM_014773371.2	GO:0005739(mitochondrion);GO:0009507(chloroplast);GO:0009507(chloroplast)	NA	NA	NA	pentatricopeptide repeat-containing protein isoform X1 [Glycine max];pentatricopeptide repeat-containing protein isoform X2 [Glycine max];pentatricopeptide repeat-containing protein isoform X3 [Glycine max];pentatricopeptide repeat-containing protein [Glycine max]	0.593881	0.536153	0.208179	0.195362	2.8003	1.48558	0.00148682	0.0260726	up	yes
76	100792691	XM_003539230.4	GO:0005388(calcium-transporting ATPase activity);GO:0005887(integral component of plasma membrane);GO:0043231(intracellular membrane-bounded organelle)	NA	NA	NA	calcium-transporting ATPase 2, plasma membrane-type [Glycine max]	7.67528	17.6273	4.22253	4.82384	2.79699	1.48387	4.05364e-06	0.000152092	up	yes
723	100815255	XM_006581835.3;XR_001388657.2	GO:0016787(hydrolase activity);GO:0016787(hydrolase activity)	00564(Glycerophospholipid metabolism);00230(Purine metabolism);00230(Purine metabolism)	K01517	EC:3.6.1.13;EC:3.6.1.16	manganese-dependent ADP-ribose/CDP-alcohol diphosphatase [Glycine max]	0.718891	0.790071	0.311991	0.227613	2.79642	1.48358	0.00180672	0.0305479	up	yes
77	100780320	XM_006583778.3	GO:0004970(ionotropic glutamate receptor activity);GO:0005217(intracellular ligand-gated ion channel activity);GO:0005634(nucleus);GO:0005773(vacuole);GO:0006874(cellular calcium ion homeostasis);GO:0009416(response to light stimulus);GO:0016021(integral component of membrane)	NA	NA	NA	glutamate receptor 2.7 [Glycine max]	2.78569	5.5232	1.45555	1.51694	2.79526	1.48298	5.90276e-06	0.000214178	up	yes
724	100799291	XM_006584739.3;XM_014778661.1	GO:0003677(DNA binding);GO:0003700(DNA binding transcription factor activity);GO:0005634(nucleus);GO:0006351(transcription, DNA-templated);GO:0006355(regulation of transcription, DNA-templated);GO:0007275(multicellular organism development);GO:0044212(transcription regulatory region DNA binding);GO:0045893(positive regulation of transcription, DNA-templated);GO:0071555(cell wall organization);GO:…	NA	NA	NA	NAC domain-containing protein 75 isoform X1 [Glycine max];NAC domain-containing protein 75 isoform X2 [Glycine max]	0.798389	0.621444	0.248037	0.260793	2.79038	1.48046	0.00160928	0.0278944	up	yes
725	547929	NM_001249296.1	NA	NA	NA	NA	hypothetical protein D0Y65_027727, partial [Glycine soja]	244.134	269.002	85.4957	98.4756	2.78922	1.47986	1.05959e-13	9.72908e-12	up	yes
726	100803700	XM_003528902.4	GO:0003677(DNA binding);GO:0003700(DNA binding transcription factor activity);GO:0005515(protein binding);GO:0005634(nucleus);GO:0006351(transcription, DNA-templated);GO:0006355(regulation of transcription, DNA-templated);GO:0046983(protein dimerization activity)	NA	NA	NA	transcription factor BEE 1 [Glycine max]	12.8977	9.69411	4.02139	4.08361	2.78738	1.47891	3.88555e-08	2.07827e-06	up	yes
78	100793725	NM_001253965.3	GO:0006952(defense response);GO:0009506(plasmodesma);GO:0046658(anchored component of plasma membrane)	NA	NA	NA	uncharacterized protein LOC100793725 [Glycine max]	1.62736	6.2635	0.769693	2.06402	2.78464	1.47749	0.0230685	0.203607	up	yes
727	100810711	XM_003535417.4	GO:0004672(protein kinase activity);GO:0004712(protein serine/threonine/tyrosine kinase activity);GO:0005829(cytosol);GO:0005886(plasma membrane);GO:0006468(protein phosphorylation)	NA	NA	NA	uncharacterized protein LOC100810711 [Glycine max]	0.287176	0.331015	0.104539	0.117525	2.78384	1.47708	0.00267802	0.0416182	up	yes
79	100806357	XM_003529926.4	GO:0004674(protein serine/threonine kinase activity);GO:0005886(plasma membrane);GO:0006468(protein phosphorylation)	NA	NA	NA	putative receptor protein kinase ZmPK1 [Glycine max]	5.24513	6.70179	2.37434	1.919	2.78266	1.47647	1.03883e-08	6.0455e-07	up	yes
728	100787412	XM_014774514.2;XM_006578101.3	GO:0005887(integral component of plasma membrane);GO:0008509(anion transmembrane transporter activity);GO:0051453(regulation of intracellular pH);GO:0098656(anion transmembrane transport);GO:0098656(anion transmembrane transport)	NA	NA	NA	Boron transporter 4 isoform A [Glycine soja]	1.01693	3.48751	0.45467	1.16448	2.78198	1.47611	0.00977989	0.110658	up	yes
729	100798388	XM_003528728.4	GO:0016020(membrane);GO:0016709(oxidoreductase activity, acting on paired donors, with incorporation or reduction of molecular oxygen, NAD(P)H as one donor, and incorporation of one atom of oxygen);GO:0044550(secondary metabolite biosynthetic process)	NA	NA	NA	cytochrome P450 78A3 [Glycine max]	3.55567	3.50947	1.40072	1.14048	2.78024	1.47521	3.36236e-06	0.000128192	up	yes
730	106794152	XM_014766410.2	GO:0009813(flavonoid biosynthetic process);GO:0043231(intracellular membrane-bounded organelle);GO:0052696(flavonoid glucuronidation);GO:0080043(quercetin 3-O-glucosyltransferase activity);GO:0080044(quercetin 7-O-glucosyltransferase activity)	NA	NA	NA	linamarin synthase 2 [Glycine max]	9.62744	13.2168	3.19151	5.02713	2.77957	1.47486	2.39647e-07	1.11364e-05	up	yes
80	100809335	XM_003556587.4	GO:0005516(calmodulin binding);GO:0005634(nucleus);GO:0005886(plasma membrane);GO:0008150(biological_process)	NA	NA	NA	uncharacterized protein LOC100809335 [Glycine max]	2.85314	2.71071	0.781105	1.22431	2.77442	1.47219	0.00082849	0.0161663	up	yes
731	100777493	100777493	GO:0005515(protein binding);GO:0005524(ATP binding);GO:0005576(extracellular region);GO:0006952(defense response);GO:0043531(ADP binding)	NA	NA	NA	hypothetical protein GLYMA_15G230800 [Glycine max]	0.262002	0.251045	0.114276	0.070656	2.77425	1.4721	0.00413816	0.058506	up	yes
732	100816907	XM_003549390.4	GO:0004842(ubiquitin-protein transferase activity);GO:0016567(protein ubiquitination)	NA	NA	NA	U-box domain-containing protein 5 [Glycine max]	1.35746	2.69228	0.726041	0.734908	2.772	1.47093	0.00294695	0.0450354	up	yes
733	100808241	XM_003554815.4;XM_026127221.1;XM_006603779.3	GO:0016021(integral component of membrane);GO:0042626(ATPase activity, coupled to transmembrane movement of substances);GO:0055085(transmembrane transport);GO:0055085(transmembrane transport)	02010(ABC transporters);02010(ABC transporters)	K05658	EC:3.6.3.44	ABC transporter B family member 15 isoform X1 [Glycine max];ABC transporter B family member 15 isoform X3 [Glycine max];ABC transporter B family member 15 isoform X2 [Glycine max]	12.6853	12.1825	6.49623	2.47937	2.7706	1.4702	1.16099e-05	0.000396863	up	yes
734	106798047	XM_014773538.2	GO:0003824(catalytic activity);GO:0005576(extracellular region);GO:0005975(carbohydrate metabolic process);GO:2001070(starch binding)	NA	NA	NA	glucoamylase [Glycine max]	1.94442	1.16471	0.727094	0.395501	2.7696	1.46968	0.00606177	0.077996	up	yes
735	102663258	XR_001387138.2	GO:0000338(protein deneddylation);GO:0005515(protein binding);GO:0005634(nucleus);GO:0005737(cytoplasm);GO:0008180(COP9 signalosome);GO:0008237(metallopeptidase activity);GO:0009585(red, far-red light phototransduction);GO:0009640(photomorphogenesis);GO:0009733(response to auxin);GO:0010093(specification of floral organ identity);GO:0010100(negative regulation of photomorphogenesis);GO:0010387(CO…	NA	NA	NA	hypothetical protein GLYMA_U018500 [Glycine max]	5.72694	5.25598	2.07927	1.88784	2.76849	1.4691	0.000130337	0.00335536	up	yes
736	106798118	XM_014774045.2;XM_014774047.2;XM_014774048.2;XM_014774046.1	GO:0000176(nuclear exosome (RNase complex));GO:0000177(cytoplasmic exosome (RNase complex));GO:0005730(nucleolus);GO:0016075(rRNA catabolic process);GO:0031125(rRNA 3'-end processing);GO:0034427(nuclear-transcribed mRNA catabolic process, exonucleolytic, 3'-5');GO:0034475(U4 snRNA 3'-end processing);GO:0071028(nuclear mRNA surveillance);GO:0071051(polyadenylation-dependent snoRNA 3'-end processin…	03018(RNA degradation);03018(RNA degradation)	K11600	NA	Exosome complex component RRP41 [Glycine soja]	1.59341	1.32948	0.64385	0.415491	2.75915	1.46422	0.000985941	0.0187085	up	yes
737	100790655	XR_418233.3	GO:0005515(protein binding)	NA	NA	NA	LOW QUALITY PROTEIN: hypothetical protein GLYMA_15G020100, partial [Glycine max]	1.81651	1.06535	0.434799	0.611493	2.75436	1.46171	0.00161679	0.0279806	up	yes
738	100803130	XM_003525691.3	GO:0003677(DNA binding);GO:0003700(DNA binding transcription factor activity);GO:0005634(nucleus);GO:0010089(xylem development);GO:0010192(mucilage biosynthetic process);GO:0045892(negative regulation of transcription, DNA-templated);GO:2000652(regulation of secondary cell wall biogenesis)	NA	NA	NA	homeobox protein HD1 [Glycine max]	1.04749	1.68962	0.761834	0.233441	2.7501	1.45948	0.0101152	0.113496	up	yes
81	100794800	XM_003555642.3	NA	NA	NA	NA	uncharacterized protein LOC100794800 [Glycine max]	1.34817	2.49107	0.488777	0.907806	2.74902	1.45892	0.00563936	0.0740446	up	yes
739	100782679	XM_003547118.3	GO:0004197(cysteine-type endopeptidase activity);GO:0005615(extracellular space);GO:0005764(lysosome);GO:0051603(proteolysis involved in cellular protein catabolic process)	NA	NA	NA	macrodontain-1 [Glycine max]	18.9218	27.0044	4.05212	12.6718	2.74614	1.4574	0.000478196	0.0101848	up	yes
82	100778273	NM_001354789.1	GO:0000302(response to reactive oxygen species);GO:0004322(ferroxidase activity);GO:0005506(iron ion binding);GO:0005737(cytoplasm);GO:0005739(mitochondrion);GO:0006826(iron ion transport);GO:0006879(cellular iron ion homeostasis);GO:0006880(intracellular sequestering of iron ion);GO:0008199(ferric iron binding);GO:0009409(response to cold);GO:0009507(chloroplast);GO:0009535(chloroplast thylakoid…	NA	NA	NA	ferritin-2, chloroplastic [Glycine max]	8.82782	9.11507	2.27074	4.26366	2.74591	1.45729	1.37884e-05	0.000461312	up	yes
83	100796357	XM_006576345.3	GO:0004568(chitinase activity);GO:0005576(extracellular region);GO:0006032(chitin catabolic process);GO:0008061(chitin binding)	NA	NA	NA	ruBisCO-associated protein-like [Glycine max]	12.9506	26.0463	5.1893	9.02169	2.74414	1.45636	3.60321e-05	0.0010808	up	yes
740	100816969	XM_006577379.3	GO:0005515(protein binding);GO:0005524(ATP binding);GO:0005576(extracellular region);GO:0006952(defense response);GO:0043531(ADP binding)	NA	NA	NA	LOW QUALITY PROTEIN: putative disease resistance RPP13-like protein 1, partial [Glycine max]	1.45252	1.41628	0.625872	0.420912	2.74059	1.45449	7.17912e-05	0.00198085	up	yes
741	100781396	XM_003528859.4;XM_014777873.2	GO:0005524(ATP binding);GO:0009507(chloroplast);GO:0009570(chloroplast stroma);GO:0016226(iron-sulfur cluster assembly);GO:0046872(metal ion binding);GO:0051536(iron-sulfur cluster binding);GO:0051536(iron-sulfur cluster binding)	NA	NA	NA	fe-S cluster assembly factor HCF101, chloroplastic isoform X1 [Glycine max];fe-S cluster assembly factor HCF101, chloroplastic isoform X2 [Glycine max]	1.05552	0.593087	0.276973	0.324866	2.73928	1.4538	0.00403906	0.0574489	up	yes
742	100810396	NM_001363724.1	GO:0003677(DNA binding);GO:0003700(DNA binding transcription factor activity);GO:0005634(nucleus);GO:0006351(transcription, DNA-templated);GO:0006355(regulation of transcription, DNA-templated)	04933(AGE-RAGE signaling pathway in diabetic complications)	K06236	NA	MYB-CC domain-containing transcription factor PHR21 [Glycine max]	4.25861	2.50567	1.11944	1.35028	2.73889	1.45359	0.000119384	0.00311464	up	yes
743	100810191	XM_003536126.4	GO:0003006(developmental process involved in reproduction);GO:0005886(plasma membrane);GO:0006811(ion transport);GO:0006857(oligopeptide transport);GO:0010039(response to iron ion);GO:0016021(integral component of membrane);GO:0048316(seed development);GO:0051980(iron-nicotianamine transmembrane transporter activity);GO:0055072(iron ion homeostasis);GO:0055085(transmembrane transport)	NA	NA	NA	metal-nicotianamine transporter YSL1 [Glycine max]	1.0955	1.21945	0.525412	0.32076	2.73579	1.45196	0.000919355	0.0176523	up	yes
84	113000476	XM_026127210.1	NA	NA	NA	NA	uncharacterized protein LOC113000476 [Glycine max]	1.87345	3.7152	0.748818	1.29442	2.73519	1.45164	0.00663101	0.0834049	up	yes
744	100814299	XM_006577146.2;XM_014773985.1	NA	NA	NA	NA	acyl-CoA-binding domain-containing protein 4 isoform X1 [Glycine max];acyl-CoA-binding domain-containing protein 4 isoform X2 [Glycine max]	1.36168	1.32878	0.535084	0.449579	2.73236	1.45015	0.000415507	0.00907771	up	yes
745	100799846	XM_003518186.4	GO:0003674(molecular_function);GO:0005576(extracellular region);GO:0005615(extracellular space);GO:0005618(cell wall);GO:0005794(Golgi apparatus);GO:0005829(cytosol);GO:0009505(plant-type cell wall);GO:0009741(response to brassinosteroid);GO:0048046(apoplast)	NA	NA	NA	Protein EXORDIUM [Glycine soja]	7.34351	27.0489	3.84536	8.74802	2.73099	1.44942	0.00475565	0.0650116	up	yes
85	100776077	XM_003546808.4	GO:0003674(molecular_function);GO:0005783(endoplasmic reticulum);GO:0009061(anaerobic respiration);GO:0016021(integral component of membrane)	NA	NA	NA	uncharacterized protein LOC100776077 [Glycine max]	14.754	27.7625	5.8361	9.73863	2.72984	1.44882	2.21056e-05	0.000704629	up	yes
86	100795858	XM_014763844.2;XM_014763845.2	GO:0005634(nucleus);GO:0005829(cytosol);GO:0008171(O-methyltransferase activity);GO:0009805(coumarin biosynthetic process);GO:0009809(lignin biosynthetic process);GO:0032259(methylation);GO:0042409(caffeoyl-CoA O-methyltransferase activity);GO:0046686(response to cadmium ion);GO:0046872(metal ion binding);GO:0046872(metal ion binding)	00360(Phenylalanine metabolism);00940(Phenylpropanoid biosynthesis);00945(Stilbenoid, diarylheptanoid and gingerol biosynthesis);00941(Flavonoid biosynthesis);00941(Flavonoid biosynthesis)	K00588	EC:2.1.1.104	caffeoyl-CoA O-methyltransferase 5 isoform X1 [Glycine max];caffeoyl-CoA O-methyltransferase 2 isoform X2 [Glycine max]	43.6543	67.444	23.0312	17.6899	2.72827	1.44799	2.80125e-09	1.75038e-07	up	yes
87	100778648	XM_003538055.4	GO:0003674(molecular_function);GO:0008150(biological_process)	NA	NA	NA	probable F-box protein At2g36090 [Glycine max]	5.92087	12.0385	1.49262	5.10019	2.72408	1.44577	0.00342387	0.0506608	up	yes
88	547475	NM_001250086.3	GO:0016020(membrane);GO:0016709(oxidoreductase activity, acting on paired donors, with incorporation or reduction of molecular oxygen, NAD(P)H as one donor, and incorporation of one atom of oxygen);GO:0044550(secondary metabolite biosynthetic process)	00941(Flavonoid biosynthesis);00944(Flavone and flavonol biosynthesis)	K05280	EC:1.14.14.82	flavonoid 3'-hydroxylase [Glycine max]	1.72079	2.86506	0.746625	0.938237	2.7218	1.44456	0.000485807	0.010307	up	yes
746	100796614	XM_006582979.3	GO:0003872(6-phosphofructokinase activity);GO:0005524(ATP binding);GO:0005737(cytoplasm);GO:0005829(cytosol);GO:0005945(6-phosphofructokinase complex);GO:0006002(fructose 6-phosphate metabolic process);GO:0006096(glycolytic process);GO:0010053(root epidermal cell differentiation);GO:0046872(metal ion binding)	00010(Glycolysis / Gluconeogenesis);00030(Pentose phosphate pathway);00051(Fructose and mannose metabolism);00052(Galactose metabolism);03018(RNA degradation)	K00850	EC:2.7.1.11	ATP-dependent 6-phosphofructokinase 3 [Glycine max]	0.653341	1.00408	0.194945	0.414222	2.72079	1.44403	0.00749701	0.0916471	up	yes
747	100788289	XM_003539438.3	GO:0003677(DNA binding);GO:0003700(DNA binding transcription factor activity);GO:0005515(protein binding);GO:0005634(nucleus);GO:0005737(cytoplasm);GO:0006351(transcription, DNA-templated);GO:0006355(regulation of transcription, DNA-templated);GO:0009610(response to symbiotic fungus);GO:0009737(response to abscisic acid);GO:0010197(polar nucleus fusion);GO:0010201(response to continuous far red l…	NA	NA	NA	BEL1-like homeodomain protein 1 isoform A [Glycine soja]	0.531604	0.910145	0.333527	0.197907	2.71294	1.43986	0.00527767	0.0704008	up	yes
748	100804991	XM_014769235.2	GO:0005576(extracellular region);GO:0030246(carbohydrate binding)	NA	NA	NA	Agglutinin [Glycine soja]	8.67145	6.75823	2.96945	2.71859	2.71265	1.4397	4.1711e-09	2.54383e-07	up	yes
749	100819844	XR_417070.3	NA	NA	NA	NA	hypothetical protein glysoja_024628 [Glycine soja]	5.15795	16.6988	4.96607	3.09597	2.71108	1.43887	0.00466711	0.0640927	up	yes
750	100817944	XM_003531145.4	GO:0016020(membrane);GO:0016709(oxidoreductase activity, acting on paired donors, with incorporation or reduction of molecular oxygen, NAD(P)H as one donor, and incorporation of one atom of oxygen);GO:0044550(secondary metabolite biosynthetic process)	NA	NA	NA	cytochrome P450 78A5 [Glycine max]	4.37106	4.84593	2.17273	1.23295	2.70636	1.43635	1.18726e-05	0.000404587	up	yes
751	100785345	XM_014768232.2	GO:0002229(defense response to oomycetes);GO:0002237(response to molecule of bacterial origin);GO:0002238(response to molecule of fungal origin);GO:0002239(response to oomycetes);GO:0004672(protein kinase activity);GO:0004674(protein serine/threonine kinase activity);GO:0005515(protein binding);GO:0005524(ATP binding);GO:0005886(plasma membrane);GO:0006468(protein phosphorylation);GO:0009620(resp…	NA	NA	NA	LRR receptor-like serine/threonine-protein kinase IOS1 [Glycine max]	10.2805	9.13363	4.11534	3.07509	2.69999	1.43296	2.86316e-10	2.01795e-08	up	yes
752	100792534	XM_003525893.4;XM_014776665.2	GO:0005634(nucleus);GO:0005737(cytoplasm);GO:0005829(cytosol);GO:0005829(cytosol)	NA	NA	NA	protein TSS isoform X1 [Glycine max];protein TSS isoform X2 [Glycine max]	1.95289	1.5885	0.715171	0.598314	2.69617	1.43091	1.9604e-07	9.27053e-06	up	yes
753	100802364	XM_003551853.4	GO:0005794(Golgi apparatus);GO:0016413(O-acetyltransferase activity);GO:0071554(cell wall organization or biogenesis)	NA	NA	NA	protein trichome birefringence-like 43 [Glycine max]	2.83338	1.19834	0.683054	0.812485	2.69583	1.43073	0.00441893	0.0615335	up	yes
754	100792142	XM_003538322.2	GO:0005739(mitochondrion);GO:0005777(peroxisome);GO:0019605(butyrate metabolic process);GO:0047760(butyrate-CoA ligase activity)	NA	NA	NA	butyrate--CoA ligase AAE11, peroxisomal [Glycine max]	2.8004	3.94089	1.07306	1.42766	2.69574	1.43068	2.40278e-05	0.000754262	up	yes
89	100127367	XM_006573326.3;XM_006573325.3;XM_026128295.1;XM_026128294.1	GO:0003700(DNA binding transcription factor activity);GO:0005515(protein binding);GO:0005634(nucleus);GO:0006351(transcription, DNA-templated);GO:0006355(regulation of transcription, DNA-templated);GO:0006970(response to osmotic stress);GO:0009408(response to heat);GO:0009409(response to cold);GO:0009414(response to water deprivation);GO:0009651(response to salt stress);GO:0010120(camalexin biosy…	04016(MAPK signaling pathway - plant);04626(Plant-pathogen interaction);04626(Plant-pathogen interaction)	K13424	NA	probable WRKY transcription factor 33 isoform X4 [Glycine max];probable WRKY transcription factor 33 isoform X2 [Glycine max];probable WRKY transcription factor 33 isoform X3 [Glycine max];probable WRKY transcription factor 33 isoform X1 [Glycine max]	5.82434	13.5225	3.10449	4.07614	2.69431	1.42992	4.70986e-05	0.00136565	up	yes
755	100779850	XM_006600572.3;XM_014769915.2;XM_026126419.1;XM_026126418.1;XM_014769916.2	GO:0005515(protein binding);GO:0005524(ATP binding);GO:0005634(nucleus);GO:0006281(DNA repair);GO:0006952(defense response);GO:0009506(plasmodesma);GO:0009941(chloroplast envelope);GO:0016569(covalent chromatin modification);GO:0016887(ATPase activity);GO:0031935(regulation of chromatin silencing);GO:0042803(protein homodimerization activity);GO:0080188(RNA-directed DNA methylation);GO:1902290(po…	NA	NA	NA	hypothetical protein GLYMA_17G087900 [Glycine max];protein MICRORCHIDIA 6 isoform X4 [Glycine max];protein MICRORCHIDIA 6 isoform X3 [Glycine max]	3.55953	1.75237	1.19195	0.782358	2.69051	1.42788	0.000475958	0.0101567	up	yes
756	100802801	XM_003526022.4	GO:0016787(hydrolase activity)	NA	NA	NA	uncharacterized protein LOC100802801 [Glycine max]	6.38077	7.42671	2.6181	2.51483	2.68998	1.4276	3.73136e-06	0.000141121	up	yes
757	100817315	XM_006590719.2	GO:0003333(amino acid transmembrane transport);GO:0015171(amino acid transmembrane transporter activity)	NA	NA	NA	lysine histidine transporter-like 8 [Glycine max]	5.93633	7.92211	2.63794	2.51394	2.68998	1.42759	7.77879e-08	3.93764e-06	up	yes
758	100813156	XM_003546467.3	GO:0008150(biological_process)	NA	NA	NA	uncharacterized protein LOC100813156 [Glycine max]	8.76177	12.197	4.20896	3.58936	2.6876	1.42632	3.38565e-07	1.52678e-05	up	yes
759	102667903	XM_014770328.2	GO:0004857(enzyme inhibitor activity)	04626(Plant-pathogen interaction)	K13457	NA	disease resistance protein RPM1 [Glycine max]	2.6591	2.08341	0.837202	0.927535	2.68738	1.4262	1.76845e-05	0.0005782	up	yes
760	100798495	XM_003538091.4	GO:0005829(cytosol);GO:0016791(phosphatase activity)	NA	NA	NA	probable 2-carboxy-D-arabinitol-1-phosphatase [Glycine max]	2.5448	1.86334	0.824895	0.817163	2.68452	1.42466	0.000222825	0.00532572	up	yes
90	100527006	NM_001250266.2	GO:0003676(nucleic acid binding);GO:0003700(DNA binding transcription factor activity);GO:0005515(protein binding);GO:0005634(nucleus);GO:0006351(transcription, DNA-templated);GO:0006355(regulation of transcription, DNA-templated);GO:0008270(zinc ion binding);GO:0009736(cytokinin-activated signaling pathway);GO:0009740(gibberellic acid mediated signaling pathway);GO:0009873(ethylene-activated sig…	03410(Base excision repair)	K10773	EC:4.2.99.18	C2H2-type zinc finger domain-containing protein [Glycine max]	18.3612	17.7216	6.92962	6.51332	2.68414	1.42446	1.93347e-10	1.39239e-08	up	yes
91	100788183	XM_003530758.4	GO:0002229(defense response to oomycetes);GO:0003700(DNA binding transcription factor activity);GO:0005516(calmodulin binding);GO:0005634(nucleus);GO:0006351(transcription, DNA-templated);GO:0006355(regulation of transcription, DNA-templated);GO:0009617(response to bacterium);GO:0009626(plant-type hypersensitive response);GO:0010112(regulation of systemic acquired resistance);GO:0010224(response …	NA	NA	NA	protein SAR DEFICIENT 1 [Glycine max]	18.4427	29.7553	6.72832	11.2366	2.6829	1.42379	1.15354e-06	4.75439e-05	up	yes
92	100804202	XM_003542578.2	GO:0003674(molecular_function);GO:0005575(cellular_component);GO:0008150(biological_process)	NA	NA	NA	uncharacterized protein LOC100804202 [Glycine max]	10.4766	29.0755	4.3642	10.3796	2.68264	1.42365	0.00267728	0.0416182	up	yes
761	100812948	100812948	GO:0005768(endosome);GO:0005774(vacuolar membrane);GO:0005802(trans-Golgi network);GO:0008757(S-adenosylmethionine-dependent methyltransferase activity);GO:0032259(methylation)	NA	NA	NA	Putative methyltransferase PMT2 [Glycine soja]	0.428751	0.403129	0.190425	0.119835	2.68124	1.4229	0.00582315	0.0757812	up	yes
93	100780711	XM_003531989.4	GO:0005783(endoplasmic reticulum);GO:0005788(endoplasmic reticulum lumen);GO:0006508(proteolysis);GO:0008237(metallopeptidase activity);GO:0009507(chloroplast);GO:0009850(auxin metabolic process);GO:0010178(IAA-amino acid conjugate hydrolase activity);GO:0010179(IAA-Ala conjugate hydrolase activity);GO:0046872(metal ion binding)	NA	NA	NA	IAA-amino acid hydrolase ILR1-like 4 [Glycine max]	2.2108	5.00378	1.22999	1.46248	2.67955	1.42199	0.000944596	0.0180588	up	yes
94	102662800	XM_014763316.2;XM_006590133.3	NA	NA	NA	NA	uncharacterized protein LOC102662800 isoform X1 [Glycine max];uncharacterized protein LOC102662800 isoform X2 [Glycine max]	2.05095	3.19749	0.484001	1.47719	2.67615	1.42016	0.00977151	0.110626	up	yes
762	100802782	XM_006592314.3;XM_006592315.2	GO:0004970(ionotropic glutamate receptor activity);GO:0005217(intracellular ligand-gated ion channel activity);GO:0005234(extracellularly glutamate-gated ion channel activity);GO:0005262(calcium channel activity);GO:0005515(protein binding);GO:0005576(extracellular region);GO:0005886(plasma membrane);GO:0006811(ion transport);GO:0006816(calcium ion transport);GO:0006874(cellular calcium ion homeo…	NA	NA	NA	glutamate receptor 3.4 isoform X1 [Glycine max]	0.327793	0.396708	0.118525	0.153771	2.66072	1.41182	0.0044381	0.061743	up	yes
763	102669388	102669388	GO:0003723(RNA binding);GO:0005739(mitochondrion);GO:0008150(biological_process);GO:0009451(RNA modification)	NA	NA	NA	Pentatricopeptide repeat-containing protein [Glycine soja]	0.918613	1.37515	0.52446	0.337925	2.65979	1.41131	0.00198179	0.0329021	up	yes
764	100788123	XM_026127496.1	GO:0046740(transport of virus in host, cell to cell)	NA	NA	NA	hypothetical protein GLYMA_20G002900 [Glycine max]	0.814411	0.783674	0.407502	0.194443	2.65487	1.40864	0.00144463	0.0254814	up	yes
765	100810910	XM_003522739.3	GO:0001666(response to hypoxia);GO:0003674(molecular_function);GO:0005576(extracellular region);GO:0005615(extracellular space);GO:0005794(Golgi apparatus);GO:0009505(plant-type cell wall);GO:0040007(growth);GO:0048046(apoplast)	NA	NA	NA	hypothetical protein GLYMA_04G100300 [Glycine max]	7.99516	19.1578	3.17629	7.0527	2.6545	1.40844	0.00114159	0.0210225	up	yes
766	100801879	XM_014774528.1	GO:0005249(voltage-gated potassium channel activity);GO:0005887(integral component of plasma membrane);GO:0042391(regulation of membrane potential)	04626(Plant-pathogen interaction)	K05391	NA	LOW QUALITY PROTEIN: probable cyclic nucleotide-gated ion channel 14 [Glycine max]	1.4422	1.45616	0.646035	0.445958	2.65419	1.40827	2.22231e-05	0.000707012	up	yes
767	100819787	XM_006589601.3;XM_003535665.4	GO:0003700(DNA binding transcription factor activity);GO:0005622(intracellular);GO:0005634(nucleus);GO:0006355(regulation of transcription, DNA-templated);GO:0008270(zinc ion binding);GO:0016021(integral component of membrane);GO:0016021(integral component of membrane)	04712(Circadian rhythm - plant);04712(Circadian rhythm - plant)	K12135	NA	putative zinc finger protein isoform C [Glycine soja]	11.412	10.1433	3.59951	4.52634	2.65267	1.40745	2.27314e-09	1.44497e-07	up	yes
768	100798578	XM_006597125.3	GO:0005886(plasma membrane);GO:0016301(kinase activity)	NA	NA	NA	receptor-like serine/threonine-protein kinase ALE2 [Glycine max]	0.385918	0.891381	0.337841	0.143957	2.65111	1.4066	0.0139399	0.143636	up	yes
95	100306678	NM_001251675.2	GO:0005737(cytoplasm);GO:0030001(metal ion transport);GO:0046914(transition metal ion binding);GO:0046916(cellular transition metal ion homeostasis)	NA	NA	NA	uncharacterized protein LOC100306678 [Glycine max]	25.2278	60.7292	10.6749	21.7902	2.64767	1.40472	0.000543636	0.0112876	up	yes
96	100802275	NM_001364220.1	NA	NA	NA	NA	unknown [Glycine max]	14.101	39.0685	6.53626	13.5744	2.64386	1.40264	0.00142606	0.0251807	up	yes
769	100802858	XM_006587823.3;XM_006587822.3;XM_006587821.3	GO:0000226(microtubule cytoskeleton organization);GO:0000280(nuclear division);GO:0000911(cytokinesis by cell plate formation);GO:0005634(nucleus);GO:0005874(microtubule);GO:0008017(microtubule binding);GO:0009524(phragmoplast);GO:0009574(preprophase band);GO:0009624(response to nematode);GO:0046785(microtubule polymerization);GO:0052096(formation by symbiont of syncytium involving giant cell for…	NA	NA	NA	65-kDa microtubule-associated protein 3 isoform X2 [Glycine max];65-kDa microtubule-associated protein 3 isoform X1 [Glycine max]	0.598917	0.972634	0.337872	0.256865	2.64243	1.40187	0.00295467	0.0451115	up	yes
770	100816755	XM_014770358.2;XM_026126652.1	GO:0003674(molecular_function);GO:0005634(nucleus);GO:0008150(biological_process);GO:0008150(biological_process)	03050(Proteasome);03050(Proteasome)	K03029	NA	uncharacterized protein LOC100816755 isoform X1 [Glycine max];nitrate regulatory gene2 protein isoform X2 [Glycine max]	0.401322	0.499827	0.104631	0.236442	2.6421	1.40169	0.0115587	0.125146	up	yes
771	102670341	XM_006573740.3	GO:0003674(molecular_function);GO:0005634(nucleus);GO:0008150(biological_process)	NA	NA	NA	uncharacterized protein LOC102670341 [Glycine max]	1.57648	1.41746	0.463735	0.669707	2.64146	1.40134	0.00453533	0.0627261	up	yes
772	100803387	XM_003533994.4	NA	NA	NA	NA	nucleolin [Glycine max]	1.50809	3.42511	0.647646	1.22447	2.63509	1.39785	0.0132476	0.137921	up	yes
773	100807988	XM_003531703.4	GO:0005634(nucleus);GO:0016301(kinase activity);GO:0016310(phosphorylation)	NA	NA	NA	protein HEADING DATE REPRESSOR 1 [Glycine max]	4.50805	4.34763	1.69888	1.66328	2.63392	1.39721	4.36964e-05	0.00127935	up	yes
97	100780254	NM_001255843.2	GO:0004069(L-aspartate:2-oxoglutarate aminotransferase activity);GO:0009095(aromatic amino acid family biosynthetic process, prephenate pathway);GO:0030170(pyridoxal phosphate binding);GO:0033853(aspartate-prephenate aminotransferase activity);GO:0033854(glutamate-prephenate aminotransferase activity);GO:0042802(identical protein binding)	00350(Tyrosine metabolism);00360(Phenylalanine metabolism);00400(Phenylalanine, tyrosine and tryptophan biosynthesis);00950(Isoquinoline alkaloid biosynthesis);00960(Tropane, piperidine and pyridine alkaloid biosynthesis)	K15849	EC:2.6.1.1;EC:2.6.1.78	aminotransferase superfamily protein [Glycine max]	0.635207	0.919995	0.20867	0.382246	2.63185	1.39608	0.00851979	0.1004	up	yes
774	100305916	NM_001251771.2	GO:0003674(molecular_function);GO:0005737(cytoplasm);GO:0006952(defense response);GO:0009607(response to biotic stimulus)	NA	NA	NA	SRPBCC ligand-binding domain-containing protein [Glycine max]	77.9667	55.7767	22.7972	28.0319	2.63124	1.39574	8.85824e-10	5.96353e-08	up	yes
775	100792033	XM_014766554.2	GO:0006952(defense response);GO:0007165(signal transduction);GO:0016020(membrane);GO:0016021(integral component of membrane)	NA	NA	NA	receptor-like protein 7 [Glycine max]	0.600435	0.626809	0.19269	0.273801	2.6308	1.3955	0.00258185	0.0405815	up	yes
776	100779187	NM_001358039.1	GO:0005618(cell wall);GO:0033609(oxalate metabolic process);GO:0046564(oxalate decarboxylase activity)	00450(Selenocompound metabolism)	K00384	EC:1.8.1.9	Germin-like protein subfamily 1 member 7, partial [Glycine soja]	81.6418	50.7509	22.917	27.5123	2.62532	1.39249	1.53392e-08	8.66731e-07	up	yes
777	100811433	XR_003266450.1;XR_003266451.1;XR_003266448.1;XM_026127742.1;XR_003266449.1;XM_026127741.1	GO:0005515(protein binding);GO:0005524(ATP binding);GO:0005576(extracellular region);GO:0006952(defense response);GO:0043531(ADP binding);GO:0043531(ADP binding)	03040(Spliceosome);03040(Spliceosome)	K12818	EC:3.6.4.13	hypothetical protein GLYMA_03G043500 [Glycine max];putative disease resistance RPP13-like protein 1 isoform X1 [Glycine max];putative disease resistance protein At3g14460 isoform X2 [Glycine max]	4.23049	4.66673	1.71491	1.69006	2.61302	1.38572	8.58546e-11	6.37735e-09	up	yes
778	100799971	100799971	GO:0004553(hydrolase activity, hydrolyzing O-glycosyl compounds);GO:0005576(extracellular region);GO:0008810(cellulase activity);GO:0030245(cellulose catabolic process);GO:0071555(cell wall organization)	00500(Starch and sucrose metabolism)	K01179	EC:3.2.1.4	hypothetical protein GLYMA_14G047500 [Glycine max]	0.844012	0.965437	0.30691	0.385683	2.61257	1.38547	0.00303302	0.0460103	up	yes
98	100792537	XM_006582150.3	GO:0004674(protein serine/threonine kinase activity);GO:0005886(plasma membrane);GO:0006468(protein phosphorylation);GO:0006952(defense response);GO:0009506(plasmodesma)	NA	NA	NA	G-type lectin S-receptor-like serine/threonine-protein kinase At4g27290 [Glycine max]	0.658758	1.57718	0.535259	0.320669	2.6123	1.38532	0.00648724	0.082065	up	yes
779	102663026	XM_006580192.3	GO:0043161(proteasome-mediated ubiquitin-dependent protein catabolic process);GO:0061630(ubiquitin protein ligase activity)	NA	NA	NA	RING-H2 finger protein ATL52-like [Glycine max]	0.845126	1.91902	0.388783	0.670173	2.61025	1.38419	0.00867532	0.101797	up	yes
780	100817083	XR_412938.3;XR_412939.3;XR_003267348.1;XR_003267349.1;XR_003267345.1;XR_412940.3;XR_003267346.1;XR_003267347.1;XR_003267344.1	NA	NA	NA	NA	hypothetical protein D0Y65_028953 [Glycine soja]	3.02107	2.05217	1.19026	0.755037	2.60796	1.38292	0.000127658	0.00329503	up	yes
99	100500585	XM_003549594.3	GO:0005575(cellular_component);GO:0006979(response to oxidative stress);GO:0016740(transferase activity)	NA	NA	NA	uncharacterized protein LOC100500585 [Glycine max]	2.15152	2.33275	0.921565	0.798298	2.60734	1.38258	0.00362539	0.0527685	up	yes
781	100798794	XM_003534736.4	GO:0004674(protein serine/threonine kinase activity);GO:0005886(plasma membrane);GO:0007166(cell surface receptor signaling pathway)	NA	NA	NA	hypothetical protein GLYMA_09G027500 [Glycine max]	1.43549	3.5815	0.678662	1.24614	2.60649	1.38211	0.00360854	0.0525928	up	yes
782	100790431	XM_003525758.4;XM_014775489.2;XM_014775488.2	GO:0003999(adenine phosphoribosyltransferase activity);GO:0005737(cytoplasm);GO:0005829(cytosol);GO:0006166(purine ribonucleoside salvage);GO:0006168(adenine salvage);GO:0009116(nucleoside metabolic process);GO:0016740(transferase activity);GO:0044209(AMP salvage);GO:0044209(AMP salvage)	00230(Purine metabolism);00230(Purine metabolism)	K00759	EC:2.4.2.7	hypothetical protein GLYMA_05G056500 [Glycine max]	2.31592	2.61905	0.740085	1.15567	2.60317	1.38027	0.000989888	0.0187404	up	yes
783	100785643	XM_006606355.3;XM_003556379.4;XM_006606356.3	GO:0003006(developmental process involved in reproduction);GO:0005886(plasma membrane);GO:0006811(ion transport);GO:0006857(oligopeptide transport);GO:0010039(response to iron ion);GO:0016021(integral component of membrane);GO:0048316(seed development);GO:0051980(iron-nicotianamine transmembrane transporter activity);GO:0055072(iron ion homeostasis);GO:0055085(transmembrane transport);GO:0055085(…	NA	NA	NA	metal-nicotianamine transporter YSL1 isoform X1 [Glycine max];metal-nicotianamine transporter YSL1 isoform X2 [Glycine max]	0.517941	0.726195	0.295458	0.182858	2.60108	1.37911	0.00456738	0.0630795	up	yes
100	100801176	XM_003556719.4	GO:0000210(NAD+ diphosphatase activity);GO:0005829(cytosol);GO:0006979(response to oxidative stress);GO:0016787(hydrolase activity);GO:0046872(metal ion binding);GO:0047631(ADP-ribose diphosphatase activity);GO:0051287(NAD binding)	NA	NA	NA	nudix hydrolase 2 [Glycine max]	1.34638	2.68061	0.371314	1.17739	2.60023	1.37864	0.018389	0.175443	up	yes
784	102669274	XM_014765329.2	GO:0000719(photoreactive repair);GO:0003904(deoxyribodipyrimidine photo-lyase activity)	NA	NA	NA	uncharacterized protein LOC102667694 [Glycine max]	0.156471	0.149765	0.071832	0.046006	2.59879	1.37784	0.00705046	0.0872858	up	yes
785	100819522	XM_006581967.3;XR_414787.3;XR_001388696.2;XR_001388695.2;XR_414785.3	GO:0004004(ATP-dependent RNA helicase activity);GO:0010501(RNA secondary structure unwinding);GO:0010501(RNA secondary structure unwinding)	NA	NA	NA	uncharacterized protein LOC100819522 [Glycine max];hypothetical protein GLYMA_06G206000 [Glycine max]	1.54916	1.70006	0.660005	0.593008	2.59312	1.37469	6.58216e-06	0.000235724	up	yes
101	102663102	XM_006606824.3	GO:0003674(molecular_function);GO:0005634(nucleus);GO:0008150(biological_process);GO:0009507(chloroplast)	04016(MAPK signaling pathway - plant)	K20725	NA	VQ motif-containing protein 8, chloroplastic [Glycine max]	5.88522	8.89504	2.82286	2.87976	2.59183	1.37397	6.98754e-05	0.00193769	up	yes
786	100305387	NM_001251502.2	GO:0004672(protein kinase activity);GO:0004674(protein serine/threonine kinase activity);GO:0005515(protein binding);GO:0005524(ATP binding);GO:0005576(extracellular region);GO:0005886(plasma membrane);GO:0007338(single fertilization);GO:0009506(plasmodesma);GO:0009723(response to ethylene);GO:0009738(abscisic acid-activated signaling pathway);GO:0009741(response to brassinosteroid);GO:0009742(br…	NA	NA	NA	FERONIA receptor-like kinase precursor [Glycine max]	4.26603	6.03627	2.17412	1.8021	2.59098	1.3735	2.93915e-07	1.34589e-05	up	yes
787	100779716	NM_001254390.1	GO:0005618(cell wall);GO:0033609(oxalate metabolic process);GO:0046564(oxalate decarboxylase activity)	00450(Selenocompound metabolism)	K00384	EC:1.8.1.9	germin-like protein precursor [Glycine max]	56.5217	46.7438	19.2766	20.5853	2.59058	1.37328	1.71633e-10	1.24143e-08	up	yes
788	100798548	XM_003527039.3	GO:0009416(response to light stimulus);GO:0009535(chloroplast thylakoid membrane);GO:0009768(photosynthesis, light harvesting in photosystem I);GO:0009941(chloroplast envelope);GO:0010287(plastoglobule);GO:0016168(chlorophyll binding);GO:0031409(pigment binding)	00196(Photosynthesis - antenna proteins)	K08910	NA	Chlorophyll a-b binding protein P4, chloroplastic isoform A [Glycine soja]	0.974802	0.995658	0.475644	0.285276	2.58958	1.37272	0.00815757	0.0970656	up	yes
102	100793918	XM_003554903.4	GO:0005388(calcium-transporting ATPase activity);GO:0005887(integral component of plasma membrane);GO:0043231(intracellular membrane-bounded organelle)	NA	NA	NA	putative calcium-transporting ATPase 13, plasma membrane-type [Glycine max]	0.975937	2.69399	0.841261	0.576866	2.58787	1.37176	0.00255052	0.0402038	up	yes
789	100796106	100796106	GO:0000171(ribonuclease MRP activity);GO:0000172(ribonuclease MRP complex);GO:0004526(ribonuclease P activity);GO:0005655(nucleolar ribonuclease P complex);GO:0008033(tRNA processing);GO:0090502(RNA phosphodiester bond hydrolysis, endonucleolytic)	03013(RNA transport);03008(Ribosome biogenesis in eukaryotes)	K01164	EC:3.1.26.5	Glutamate receptor 3.2 isoform C [Glycine soja]	0.94401	0.967912	0.343013	0.395845	2.58767	1.37165	0.00266805	0.0415024	up	yes
790	100798811	XM_003520048.4;XM_006574863.3;XM_014766518.2	GO:0003674(molecular_function);GO:0005739(mitochondrion);GO:0005739(mitochondrion)	NA	NA	NA	uncharacterized protein LOC100798811 [Glycine max]	5.70539	11.4657	3.51134	3.12445	2.58766	1.37165	8.90636e-06	0.000309569	up	yes
103	100776174	XM_003539002.4	GO:0008422(beta-glucosidase activity);GO:0009651(response to salt stress);GO:0009725(response to hormone);GO:0019762(glucosinolate catabolic process)	00500(Starch and sucrose metabolism);00460(Cyanoamino acid metabolism);00940(Phenylpropanoid biosynthesis)	K01188	EC:3.2.1.21	Beta-glucosidase 24 isoform B [Glycine soja]	1.15167	4.77719	0.585566	1.7095	2.58331	1.36922	0.0299458	0.240549	up	yes
791	100805237	NM_001363723.1;XM_006592264.3	GO:0003677(DNA binding);GO:0003700(DNA binding transcription factor activity);GO:0005634(nucleus);GO:0006351(transcription, DNA-templated);GO:0006355(regulation of transcription, DNA-templated);GO:0006355(regulation of transcription, DNA-templated)	04933(AGE-RAGE signaling pathway in diabetic complications);04933(AGE-RAGE signaling pathway in diabetic complications)	K06236	NA	MYB-CC domain-containing transcription factor PHR20 [Glycine max]	5.56158	3.46842	1.8216	1.67689	2.58111	1.36799	5.43793e-05	0.00155225	up	yes
792	100797788	XM_006604253.3;XM_014771451.2;XM_014771450.2	GO:0005515(protein binding);GO:0005634(nucleus);GO:0005737(cytoplasm);GO:0007049(cell cycle);GO:0010332(response to gamma radiation);GO:0016538(cyclin-dependent protein serine/threonine kinase regulator activity);GO:0051301(cell division);GO:0051726(regulation of cell cycle);GO:0051726(regulation of cell cycle)	NA	NA	NA	G2/mitotic-specific cyclin S13-7-like isoform X1 [Glycine max];G2/mitotic-specific cyclin S13-7-like isoform X3 [Glycine max];G2/mitotic-specific cyclin S13-7-like isoform X2 [Glycine max]	1.33468	1.24606	0.55286	0.449898	2.57365	1.36382	0.00429153	0.0602107	up	yes
793	100305942	NM_001248360.2	GO:0005794(Golgi apparatus);GO:0016413(O-acetyltransferase activity);GO:0071554(cell wall organization or biogenesis)	NA	NA	NA	PMR5N/PC-Estrase domain-containing protein [Glycine max]	0.612123	0.71249	0.237819	0.277558	2.57018	1.36187	0.00609315	0.0783133	up	yes
794	100775228	100775228	GO:0005507(copper ion binding);GO:0009809(lignin biosynthetic process);GO:0016722(oxidoreductase activity, oxidizing metal ions)	NA	NA	NA	laccase-17 [Glycine max]	1.19746	2.14799	1.07519	0.227378	2.56835	1.36084	0.027588	0.228437	up	yes
795	100782474	XM_003528622.3	GO:0005739(mitochondrion);GO:0006400(tRNA modification);GO:0052381(tRNA dimethylallyltransferase activity)	00908(Zeatin biosynthesis)	K10760	EC:2.5.1.27;EC:2.5.1.112	adenylate isopentenyltransferase 5, chloroplastic [Glycine max]	3.99925	4.73158	1.43415	1.97258	2.56282	1.35773	4.66511e-05	0.00135386	up	yes
796	100778072	XM_014769463.2;XM_006601337.3	GO:0005886(plasma membrane);GO:0016021(integral component of membrane);GO:0042626(ATPase activity, coupled to transmembrane movement of substances);GO:0042626(ATPase activity, coupled to transmembrane movement of substances)	NA	NA	NA	pleiotropic drug resistance protein 3 isoform X2 [Glycine max];pleiotropic drug resistance protein 3 isoform X1 [Glycine max]	3.31661	6.81648	1.43553	2.52312	2.55974	1.356	0.000240811	0.00566952	up	yes
797	100792349	XM_006578333.3;XM_026128224.1;XM_026128225.1	GO:0000981(RNA polymerase II transcription factor activity, sequence-specific DNA binding);GO:0001135(transcription factor activity, RNA polymerase II transcription factor recruiting);GO:0003677(DNA binding);GO:0003700(DNA binding transcription factor activity);GO:0005634(nucleus);GO:0006351(transcription, DNA-templated);GO:0006355(regulation of transcription, DNA-templated);GO:0006357(regulation…	NA	NA	NA	transcription factor MYB33 isoform X1 [Glycine max];transcription factor MYB33 isoform X2 [Glycine max]	0.419526	0.500802	0.0870253	0.272756	2.55802	1.35503	0.022886	0.202597	up	yes
798	100788878	XR_001389119.2;XM_006583151.2;XR_001389118.2;XM_006583153.3	GO:0005634(nucleus);GO:0008150(biological_process);GO:0046872(metal ion binding);GO:0046872(metal ion binding)	NA	NA	NA	protein yippee-like At4g27745 isoform X1 [Glycine max]	8.51426	4.54023	1.44485	3.66687	2.55384	1.35267	0.00246126	0.0390576	up	yes
799	100790403	XM_003523028.3	GO:0000977(RNA polymerase II regulatory region sequence-specific DNA binding);GO:0003700(DNA binding transcription factor activity);GO:0006357(regulation of transcription by RNA polymerase II);GO:0090575(RNA polymerase II transcription factor complex)	NA	NA	NA	transcription factor bHLH162 [Glycine max]	2.18557	6.58685	0.925103	2.51173	2.55247	1.3519	0.026376	0.221819	up	yes
104	100792350	XM_003540082.4	GO:0005215(transporter activity);GO:0005886(plasma membrane);GO:0006857(oligopeptide transport);GO:0009624(response to nematode);GO:0015333(peptide:proton symporter activity);GO:0016020(membrane);GO:0016021(integral component of membrane);GO:0022857(transmembrane transporter activity);GO:0055085(transmembrane transport)	NA	NA	NA	protein NRT1/ PTR FAMILY 4.3 [Glycine max]	1.159	2.12448	0.768765	0.517864	2.552	1.35163	0.00295852	0.0451496	up	yes
105	100784098	XM_003546413.4	GO:0005516(calmodulin binding);GO:0005634(nucleus);GO:0005737(cytoplasm)	00500(Starch and sucrose metabolism)	K01214	EC:3.2.1.68	IQ domain-containing protein IQM1 [Glycine max]	7.02235	16.089	2.89369	6.16279	2.55191	1.35158	0.000780863	0.0153731	up	yes
800	100778725	100778725	GO:0000790(nuclear chromatin);GO:0003896(DNA primase activity);GO:0005737(cytoplasm);GO:0006269(DNA replication, synthesis of RNA primer)	00230(Purine metabolism);00240(Pyrimidine metabolism);03030(DNA replication)	K02684	EC:2.7.7.-	DNA primase small subunit, partial [Glycine soja]	4.19735	4.07699	1.59263	1.64996	2.55177	1.3515	8.62954e-06	0.000300898	up	yes
801	100809838	XM_003522299.4	GO:0004683(calmodulin-dependent protein kinase activity);GO:0005516(calmodulin binding);GO:0005634(nucleus);GO:0005737(cytoplasm);GO:0005886(plasma membrane);GO:0009738(abscisic acid-activated signaling pathway);GO:0009931(calcium-dependent protein serine/threonine kinase activity);GO:0018105(peptidyl-serine phosphorylation);GO:0035556(intracellular signal transduction);GO:0046777(protein autopho…	04626(Plant-pathogen interaction)	K13412	EC:2.7.11.1	calcium-dependent protein kinase 10 [Glycine max]	7.05266	7.73281	3.09791	2.69824	2.55091	1.35101	1.74955e-08	9.78536e-07	up	yes
802	100786802	XM_014768552.2	GO:0003723(RNA binding)	NA	NA	NA	uncharacterized protein LOC100786802 [Glycine max]	0.62842	0.798765	0.421939	0.137766	2.54989	1.35043	0.0177717	0.170917	up	yes
106	100784455	NM_001354891.1	GO:0009693(ethylene biosynthetic process);GO:0051213(dioxygenase activity)	00270(Cysteine and methionine metabolism)	K05933	EC:1.14.17.4	putative 1-aminocyclopropane-1-carboxylate oxidase [Glycine max]	2.86803	6.06408	1.45177	2.05461	2.54739	1.34902	0.00184507	0.0310375	up	yes
107	100305620	NM_001349629.1	GO:0003674(molecular_function);GO:0008150(biological_process);GO:0009507(chloroplast)	NA	NA	NA	unknown [Glycine max]	3.43183	2.99999	0.864467	1.66136	2.54642	1.34847	0.00469078	0.064311	up	yes
803	100779472	XM_014778993.1	GO:0000148(1,3-beta-D-glucan synthase complex);GO:0003843(1,3-beta-D-glucan synthase activity);GO:0005886(plasma membrane)	NA	NA	NA	callose synthase 5 [Glycine max]	0.98003	1.07416	0.385547	0.422566	2.54196	1.34594	2.95536e-05	0.000902861	up	yes
804	100793686	NM_001255296.2	GO:0004553(hydrolase activity, hydrolyzing O-glycosyl compounds);GO:0005576(extracellular region);GO:0005618(cell wall);GO:0010411(xyloglucan metabolic process);GO:0016762(xyloglucan:xyloglucosyl transferase activity);GO:0016798(hydrolase activity, acting on glycosyl bonds);GO:0042546(cell wall biogenesis);GO:0048046(apoplast);GO:0071555(cell wall organization)	NA	NA	NA	hypothetical protein GLYMA_02G068900 [Glycine max]	1.31165	3.89251	0.735564	1.31232	2.54124	1.34553	0.0156886	0.156673	up	yes
805	100806585	NM_001360371.1	GO:0009416(response to light stimulus);GO:0009535(chloroplast thylakoid membrane);GO:0009768(photosynthesis, light harvesting in photosystem I);GO:0009941(chloroplast envelope);GO:0010287(plastoglobule);GO:0016168(chlorophyll binding);GO:0031409(pigment binding)	00196(Photosynthesis - antenna proteins)	K08916	NA	Chlorophyll a-b binding protein CP26, chloroplastic [Glycine soja]	3.01237	2.25354	1.10135	0.97102	2.541	1.3454	0.00165401	0.0285055	up	yes
806	100800266	XM_003539603.4	GO:0005509(calcium ion binding);GO:0005544(calcium-dependent phospholipid binding);GO:0005886(plasma membrane)	00270(Cysteine and methionine metabolism);00450(Selenocompound metabolism)	K00549	EC:2.1.1.14	FT-interacting protein 1 [Glycine max]	0.303487	0.355465	0.190268	0.06908	2.5408	1.34528	0.0139733	0.14389	up	yes
807	100785212	XM_003550690.4;XM_014769388.2	GO:0004712(protein serine/threonine/tyrosine kinase activity);GO:0004713(protein tyrosine kinase activity);GO:0005524(ATP binding);GO:0005829(cytosol);GO:0005886(plasma membrane);GO:0016301(kinase activity);GO:0016301(kinase activity)	NA	NA	NA	hypothetical protein GLYMA_17G090000 [Glycine max];serine/threonine-protein kinase HT1 isoform X2 [Glycine max]	0.868575	0.804301	0.224155	0.434623	2.53936	1.34447	0.00930742	0.10731	up	yes
808	100783809	100783809	GO:0004185(serine-type carboxypeptidase activity);GO:0051603(proteolysis involved in cellular protein catabolic process)	04626(Plant-pathogen interaction)	K13457	NA	hypothetical protein GLYMA_18G087700 [Glycine max]	0.335764	0.532732	0.126448	0.215711	2.53828	1.34385	0.0112947	0.123013	up	yes
809	100800061	XM_003521118.4	GO:0005634(nucleus);GO:0005737(cytoplasm);GO:0006355(regulation of transcription, DNA-templated);GO:0017025(TBP-class protein binding);GO:0046872(metal ion binding);GO:0070897(DNA-templated transcriptional preinitiation complex assembly)	03022(Basal transcription factors)	K03124	NA	transcription initiation factor IIB-2 [Glycine max]	3.64086	3.33325	1.51515	1.23598	2.535	1.34198	0.000128222	0.00330608	up	yes
810	100779616	XM_003545191.4	GO:0005737(cytoplasm);GO:0016740(transferase activity);GO:0016747(transferase activity, transferring acyl groups other than amino-acyl groups);GO:0080167(response to karrikin)	NA	NA	NA	uncharacterized acetyltransferase At3g50280 [Glycine max]	0.796293	0.739663	0.457501	0.148519	2.5345	1.3417	0.0172212	0.1673	up	yes
811	100812481	XM_003519562.4	GO:0003677(DNA binding);GO:0003700(DNA binding transcription factor activity);GO:0005515(protein binding);GO:0005634(nucleus);GO:0006355(regulation of transcription, DNA-templated);GO:0009409(response to cold);GO:0010200(response to chitin);GO:0046872(metal ion binding);GO:0050832(defense response to fungus)	NA	NA	NA	zinc finger CCCH domain-containing protein 29 [Glycine max]	40.4112	78.0176	19.4057	27.3319	2.53391	1.34136	5.64665e-06	0.000205336	up	yes
108	100810665	NM_001255631.2	GO:0005737(cytoplasm);GO:0006979(response to oxidative stress);GO:0015031(protein transport)	04144(Endocytosis)	K19476	NA	uncharacterized protein LOC100810665 [Glycine max]	4.77313	10.1782	2.11043	3.79105	2.53349	1.34112	0.00079181	0.0155586	up	yes
109	100797003	XM_003533738.3	GO:0005515(protein binding)	NA	NA	NA	serine/threonine-protein kinase RIPK [Glycine max]	4.87577	7.46806	2.42986	2.44633	2.53145	1.33996	2.60711e-06	0.000102107	up	yes
812	100809074	XM_006573735.2;XM_026129044.1;XM_006573736.2;XM_014777120.1;XM_026129047.1;XM_026129046.1	GO:0003674(molecular_function);GO:0005576(extracellular region);GO:0008150(biological_process);GO:0008150(biological_process)	NA	NA	NA	Putative WRKY transcription factor 19 [Glycine soja]	7.45957	6.9353	3.12601	2.57353	2.52562	1.33664	2.91248e-09	1.81313e-07	up	yes
813	100815201	XM_003554960.4;XM_014772131.2;XM_006603939.3	GO:0005886(plasma membrane);GO:0009507(chloroplast);GO:0016021(integral component of membrane);GO:0016021(integral component of membrane)	00500(Starch and sucrose metabolism);00500(Starch and sucrose metabolism)	K16055	EC:2.4.1.15;EC:3.1.3.12	uncharacterized membrane protein At3g27390 isoform X2 [Glycine max];uncharacterized membrane protein At3g27390 isoform X3 [Glycine max];uncharacterized membrane protein At3g27390 isoform X1 [Glycine max]	3.28868	2.75278	1.30692	1.09055	2.51993	1.33338	1.65849e-05	0.00054602	up	yes
814	100782806	XM_014775383.2;XM_003524495.4	GO:0005739(mitochondrion);GO:0008734(L-aspartate oxidase activity);GO:0009435(NAD biosynthetic process);GO:0009507(chloroplast);GO:0044318(L-aspartate:fumarate oxidoreductase activity);GO:0055114(oxidation-reduction process);GO:0055114(oxidation-reduction process)	00250(Alanine, aspartate and glutamate metabolism);00760(Nicotinate and nicotinamide metabolism);00760(Nicotinate and nicotinamide metabolism)	K00278	EC:1.4.3.16	L-aspartate oxidase, chloroplastic [Glycine max]	1.19461	1.10295	0.23841	0.673811	2.51864	1.33265	0.0109441	0.120459	up	yes
815	100776786	100776786	GO:0034638(phosphatidylcholine catabolic process)	00564(Glycerophospholipid metabolism);00565(Ether lipid metabolism);04144(Endocytosis)	K01115	EC:3.1.4.4	Phospholipase D alpha 1 [Glycine soja]	4.21753	4.28667	1.86643	1.51142	2.51764	1.33207	1.60844e-07	7.77296e-06	up	yes
110	100812342	XM_003521649.4	GO:0005886(plasma membrane)	04016(MAPK signaling pathway - plant);04626(Plant-pathogen interaction)	K13447	EC:1.6.3.-;EC:1.11.1.-	respiratory burst oxidase homolog protein B [Glycine max]	10.8767	30.5515	7.64952	8.81785	2.51577	1.331	0.000275057	0.00633149	up	yes
111	113001460	XM_026128298.1	NA	NA	NA	NA	uncharacterized protein LOC113001460 [Glycine max]	29.1762	58.2245	13.7374	21.0534	2.51218	1.32894	5.36065e-05	0.00153403	up	yes
816	100793598	XM_003526526.4	GO:0003674(molecular_function);GO:0005576(extracellular region);GO:0005615(extracellular space);GO:0005618(cell wall);GO:0005794(Golgi apparatus);GO:0005829(cytosol);GO:0009505(plant-type cell wall);GO:0009741(response to brassinosteroid);GO:0048046(apoplast)	NA	NA	NA	protein EXORDIUM [Glycine max]	21.0613	43.8524	10.2173	15.6365	2.5108	1.32815	5.3648e-05	0.00153403	up	yes
112	100792170	XM_003555889.4	GO:0003674(molecular_function);GO:0005634(nucleus)	NA	NA	NA	uncharacterized protein LOC100792170 [Glycine max]	3.52102	12.3531	1.27928	5.04528	2.50992	1.32764	0.0348745	0.265661	up	yes
113	102659705	XM_006579266.3	GO:0003674(molecular_function);GO:0005739(mitochondrion);GO:0005750(mitochondrial respiratory chain complex III);GO:0008150(biological_process);GO:0016021(integral component of membrane)	NA	NA	NA	uncharacterized protein LOC102659705 [Glycine max]	36.1887	40.5127	12.8545	17.7097	2.50952	1.32741	2.93974e-07	1.34589e-05	up	yes
817	100785572	XM_006600836.2	GO:0003677(DNA binding);GO:0003700(DNA binding transcription factor activity);GO:0005634(nucleus);GO:0006351(transcription, DNA-templated);GO:0006355(regulation of transcription, DNA-templated);GO:0046983(protein dimerization activity)	04016(MAPK signaling pathway - plant);04075(Plant hormone signal transduction)	K13422	NA	transcription factor bHLH25 [Glycine max]	0.735224	2.04466	0.546198	0.562719	2.50685	1.32587	0.0136337	0.141185	up	yes
114	100802257	XM_003525189.3	GO:0002229(defense response to oomycetes);GO:0003700(DNA binding transcription factor activity);GO:0005516(calmodulin binding);GO:0005634(nucleus);GO:0006351(transcription, DNA-templated);GO:0006355(regulation of transcription, DNA-templated);GO:0009617(response to bacterium);GO:0009626(plant-type hypersensitive response);GO:0010112(regulation of systemic acquired resistance);GO:0010224(response …	NA	NA	NA	protein SAR DEFICIENT 1-like [Glycine max]	1.67772	3.94334	0.693467	1.54943	2.50617	1.32548	0.00781439	0.0940671	up	yes
818	102665389	XM_006600248.3	NA	NA	NA	NA	uncharacterized protein LOC102665389 [Glycine max]	1.24459	0.94764	0.44611	0.428864	2.50548	1.32509	0.00118945	0.0217824	up	yes
819	100779588	XM_003525402.4	GO:0016020(membrane);GO:0016709(oxidoreductase activity, acting on paired donors, with incorporation or reduction of molecular oxygen, NAD(P)H as one donor, and incorporation of one atom of oxygen);GO:0044550(secondary metabolite biosynthetic process)	00941(Flavonoid biosynthesis);00944(Flavone and flavonol biosynthesis)	K05280	EC:1.14.14.82	flavonoid 3'-monooxygenase [Glycine max]	3.56018	3.35042	1.39919	1.36065	2.50399	1.32423	3.28741e-05	0.000996017	up	yes
820	100811117	XM_014774484.2	GO:0000155(phosphorelay sensor kinase activity);GO:0004673(protein histidine kinase activity);GO:0005737(cytoplasm);GO:0005773(vacuole);GO:0005886(plasma membrane);GO:0006952(defense response);GO:0009736(cytokinin-activated signaling pathway);GO:0009738(abscisic acid-activated signaling pathway);GO:0009788(negative regulation of abscisic acid-activated signaling pathway);GO:0009873(ethylene-activ…	04075(Plant hormone signal transduction)	K14489	EC:2.7.13.3	histidine kinase 5 [Glycine max]	1.1609	1.42948	0.578746	0.457781	2.49909	1.3214	0.000550861	0.0113947	up	yes
821	100812360	XM_006590996.3;XM_006590997.3;XM_003539103.4;XM_014773112.1	GO:0003677(DNA binding);GO:0003700(DNA binding transcription factor activity);GO:0005515(protein binding);GO:0005634(nucleus);GO:0005737(cytoplasm);GO:0006351(transcription, DNA-templated);GO:0006355(regulation of transcription, DNA-templated);GO:0009610(response to symbiotic fungus);GO:0009737(response to abscisic acid);GO:0010197(polar nucleus fusion);GO:0010201(response to continuous far red l…	NA	NA	NA	BEL1-like homeodomain protein 1 [Glycine max]	0.983227	1.25532	0.493	0.403057	2.49822	1.3209	0.000906965	0.0174413	up	yes
115	100786530	XM_003542794.4	GO:0004497(monooxygenase activity);GO:0055114(oxidation-reduction process)	00380(Tryptophan metabolism)	K11816	EC:1.14.13.168	flavin-containing monooxygenase FMO GS-OX5 [Glycine max]	2.04625	2.49864	1.09311	0.728134	2.49548	1.31932	0.00135703	0.0241945	up	yes
822	100797471	XM_006594677.3;XM_006594676.3;XM_014765889.2	NA	04144(Endocytosis);04144(Endocytosis)	K19475	NA	uncharacterized protein LOC100797471 [Glycine max]	1.43799	1.57108	0.675242	0.530689	2.49523	1.31917	0.00117525	0.0215462	up	yes
823	100813741	XM_003519073.4	GO:0006952(defense response);GO:0009506(plasmodesma);GO:0046658(anchored component of plasma membrane)	NA	NA	NA	NDR1/HIN1-like protein 1 [Glycine max]	1.59103	2.62142	0.654247	1.03407	2.49506	1.31907	0.00462651	0.0636674	up	yes
824	100789319	XM_006576650.3;XM_003521014.4;XM_014773688.2;XM_006576651.3	GO:0003674(molecular_function);GO:0005737(cytoplasm);GO:0005737(cytoplasm)	NA	NA	NA	ELMO domain-containing protein B isoform X2 [Glycine max];ELMO domain-containing protein B isoform X1 [Glycine max];ELMO domain-containing protein B isoform X4 [Glycine max];ELMO domain-containing protein B isoform X3 [Glycine max]	5.16017	5.72208	1.76772	2.60882	2.4865	1.31411	1.49284e-05	0.000497603	up	yes
825	100499640	NM_001250659.1;XR_001383994.2	GO:0004672(protein kinase activity);GO:0004674(protein serine/threonine kinase activity);GO:0005515(protein binding);GO:0005524(ATP binding);GO:0005576(extracellular region);GO:0005886(plasma membrane);GO:0007338(single fertilization);GO:0009506(plasmodesma);GO:0009723(response to ethylene);GO:0009738(abscisic acid-activated signaling pathway);GO:0009741(response to brassinosteroid);GO:0009742(br…	NA	NA	NA	FERONIA receptor-like kinase [Glycine max];hypothetical protein GLYMA_13G054400 [Glycine max]	15.6308	17.897	5.67833	7.80779	2.4861	1.31389	2.91263e-09	1.81313e-07	up	yes
826	100783904	XM_003527011.4	GO:0003674(molecular_function);GO:0009507(chloroplast);GO:0009515(granal stacked thylakoid);GO:0009534(chloroplast thylakoid);GO:0009535(chloroplast thylakoid membrane);GO:0010027(thylakoid membrane organization);GO:0010196(nonphotochemical quenching);GO:0090391(granum assembly)	NA	NA	NA	uncharacterized protein LOC100783904 [Glycine max]	7.51639	4.26041	2.91819	1.82559	2.48258	1.31184	0.000939101	0.0179849	up	yes
827	100788346	XM_006595748.3	GO:0006952(defense response);GO:0007165(signal transduction);GO:0016020(membrane);GO:0016021(integral component of membrane)	NA	NA	NA	receptor-like protein 7 [Glycine max]	0.453325	1.45954	0.360406	0.410309	2.48193	1.31146	0.0169167	0.16495	up	yes
116	100778537	XM_014766115.1	GO:0004674(protein serine/threonine kinase activity);GO:0005524(ATP binding);GO:0005886(plasma membrane);GO:0006468(protein phosphorylation);GO:0016021(integral component of membrane);GO:0016301(kinase activity);GO:0016310(phosphorylation)	NA	NA	NA	probable LRR receptor-like serine/threonine-protein kinase At1g05700 [Glycine max]	0.778151	1.02801	0.529376	0.19864	2.48094	1.31089	0.00970605	0.110176	up	yes
828	100302735	NM_001250027.2	GO:0005515(protein binding);GO:0005737(cytoplasm);GO:0006559(L-phenylalanine catabolic process);GO:0006952(defense response);GO:0006979(response to oxidative stress);GO:0009555(pollen development);GO:0009611(response to wounding);GO:0009699(phenylpropanoid biosynthetic process);GO:0009800(cinnamic acid biosynthetic process);GO:0009819(drought recovery);GO:0010224(response to UV-B);GO:0045548(phen…	00360(Phenylalanine metabolism);00940(Phenylpropanoid biosynthesis)	K10775	EC:4.3.1.24	phenylalanine ammonia-lyase 2.1 [Glycine max]	261.045	183.029	94.0852	84.9337	2.4806	1.31069	8.51184e-10	5.75376e-08	up	yes
829	100805046	XM_006590851.3	GO:0003674(molecular_function);GO:0005575(cellular_component);GO:0008150(biological_process)	NA	NA	NA	uncharacterized protein LOC100805046 [Glycine max]	1.21771	1.35854	0.461719	0.577105	2.47997	1.31032	0.00598282	0.0774323	up	yes
117	106798110	XM_014773969.2	GO:0005737(cytoplasm)	NA	NA	NA	protein RADIALIS-like 3 [Glycine max]	0.64411	0.619738	0.31424	0.195664	2.4786	1.30953	0.00683402	0.085452	up	yes
118	106798994	XM_014776878.2	GO:0000324(fungal-type vacuole);GO:0000935(division septum);GO:0004338(glucan exo-1,3-beta-glucosidase activity);GO:0005576(extracellular region);GO:0009277(fungal-type cell wall);GO:0009986(cell surface);GO:0031589(cell-substrate adhesion);GO:0044011(single-species biofilm formation on inanimate substrate);GO:0044407(single-species biofilm formation in or on host organism);GO:0046557(glucan endo…	00500(Starch and sucrose metabolism)	K01210	EC:3.2.1.58	probable glucan 1,3-beta-glucosidase A [Glycine max]	30.8782	32.2959	10.8201	14.6711	2.47827	1.30933	1.46418e-09	9.58388e-08	up	yes
830	106794224	XM_014767464.2	GO:0004601(peroxidase activity);GO:0020037(heme binding)	00940(Phenylpropanoid biosynthesis)	K00430	EC:1.11.1.7	peroxidase A2 [Glycine max]	1.6305	1.89878	0.928823	0.495466	2.47792	1.30913	0.00351375	0.0516439	up	yes
119	102666977	XM_006602831.3	GO:0004674(protein serine/threonine kinase activity);GO:0005515(protein binding);GO:0005524(ATP binding);GO:0005634(nucleus);GO:0005886(plasma membrane);GO:0006468(protein phosphorylation);GO:0009506(plasmodesma);GO:0009755(hormone-mediated signaling pathway);GO:0010183(pollen tube guidance);GO:0016020(membrane);GO:0016021(integral component of membrane);GO:0016301(kinase activity);GO:0090406(pol…	NA	NA	NA	MDIS1-interacting receptor like kinase 2 isoform B [Glycine soja]	0.516573	0.717356	0.165012	0.333221	2.47661	1.30837	0.0102889	0.115011	up	yes
831	100499729	NM_001248277.2	GO:0005516(calmodulin binding);GO:0009507(chloroplast);GO:0009522(photosystem I);GO:0009534(chloroplast thylakoid);GO:0009535(chloroplast thylakoid membrane);GO:0009543(chloroplast thylakoid lumen);GO:0009579(thylakoid);GO:0009773(photosynthetic electron transport in photosystem I);GO:0015979(photosynthesis);GO:0030093(chloroplast photosystem I)	00195(Photosynthesis)	K02701	NA	uncharacterized protein LOC100499729 [Glycine max]	4.29563	1.92363	1.46372	1.05149	2.47266	1.30606	0.0117637	0.126826	up	yes
832	100808978	100808978	GO:0009813(flavonoid biosynthetic process);GO:0043231(intracellular membrane-bounded organelle);GO:0052696(flavonoid glucuronidation);GO:0080043(quercetin 3-O-glucosyltransferase activity);GO:0080044(quercetin 7-O-glucosyltransferase activity)	00944(Flavone and flavonol biosynthesis)	K22794	EC:2.4.1.239;EC:2.4.1.-	UDP-glycosyltransferase 79B30 [Glycine soja]	6.04858	4.13469	1.78773	2.33082	2.47253	1.30599	6.76338e-05	0.00188343	up	yes
833	100781244	XM_003531239.4	GO:0009813(flavonoid biosynthetic process);GO:0043231(intracellular membrane-bounded organelle);GO:0052696(flavonoid glucuronidation);GO:0080043(quercetin 3-O-glucosyltransferase activity);GO:0080044(quercetin 7-O-glucosyltransferase activity)	NA	NA	NA	flavonol 7-O-beta-glucosyltransferase UGT74F1 [Glycine max]	1.36654	1.65761	0.830814	0.393332	2.47042	1.30476	0.00601114	0.0776165	up	yes
120	547562	XR_003264945.1;XM_006599301.3;XR_003264946.1;XR_003264947.1;XM_014768629.2;XM_026126006.1;XM_026126007.1	GO:0005515(protein binding);GO:0005515(protein binding)	NA	NA	NA	TMV resistance protein N isoform X3 [Glycine max];protein SUPPRESSOR OF npr1-1, CONSTITUTIVE 1 isoform X1 [Glycine max];TMV resistance protein N isoform X2 [Glycine max];TMV resistance protein N isoform X4 [Glycine max]	3.26897	3.95905	1.31818	1.61107	2.46753	1.30307	1.13286e-08	6.55806e-07	up	yes
834	106798748	XR_001388474.1	GO:0003677(DNA binding);GO:0003700(DNA binding transcription factor activity);GO:0005634(nucleus);GO:0006355(regulation of transcription, DNA-templated);GO:0048653(anther development)	NA	NA	NA	Squamosa promoter-binding-like protein 13 [Glycine soja]	1.16277	1.16884	0.483232	0.462563	2.46524	1.30173	0.00425358	0.0598562	up	yes
835	106797545	XR_001386787.1	NA	NA	NA	NA	hypothetical protein GLYMA_20G237100 [Glycine max]	3.30066	3.90415	1.13268	1.79114	2.46417	1.3011	0.00345019	0.0509885	up	yes
836	100804921	XM_026125048.1	GO:0005515(protein binding);GO:0005524(ATP binding);GO:0005576(extracellular region);GO:0006952(defense response);GO:0043531(ADP binding)	03040(Spliceosome)	K12818	EC:3.6.4.13	putative disease resistance RPP13-like protein 1 [Glycine max]	1.36045	1.83233	0.748381	0.547833	2.46316	1.30051	0.000133308	0.00342119	up	yes
837	100797869	XM_006583282.3;XM_006583283.3	NA	04626(Plant-pathogen interaction);04626(Plant-pathogen interaction)	K13459	NA	Disease resistance protein RPS2 isoform A [Glycine soja]	11.7267	12.0749	5.52232	4.14757	2.46141	1.29949	2.92179e-10	2.05489e-08	up	yes
121	100776993	XM_003549179.4	GO:0005516(calmodulin binding);GO:0005634(nucleus);GO:0005737(cytoplasm)	00500(Starch and sucrose metabolism)	K01214	EC:3.2.1.68	IQ domain-containing protein IQM1 [Glycine max]	1.93608	4.05874	0.87042	1.56574	2.46077	1.29911	0.0024414	0.0389148	up	yes
838	100789287	XM_006586855.3	NA	NA	NA	NA	putative E3 ubiquitin-protein ligase LIN-1 [Glycine max]	0.599967	0.660459	0.309186	0.203445	2.45874	1.29792	0.0024403	0.0389148	up	yes
839	106795541	XR_001384284.2	NA	NA	NA	NA	hypothetical protein glysoja_021039 [Glycine soja]	1.58239	1.30002	0.465099	0.708458	2.45613	1.29639	0.0112906	0.12301	up	yes
840	100784016	100784016	GO:0005622(intracellular);GO:0005634(nucleus);GO:0005795(Golgi stack);GO:0005829(cytosol);GO:0005886(plasma membrane);GO:0006886(intracellular protein transport);GO:0006891(intra-Golgi vesicle-mediated transport)	NA	NA	NA	uncharacterized protein LOC100793134 [Glycine max]	12.8467	12.161	5.43259	4.75736	2.45415	1.29523	3.76562e-07	1.67979e-05	up	yes
841	548092	NM_001251764.1	GO:0006287(base-excision repair, gap-filling);GO:0006297(nucleotide-excision repair, DNA gap filling);GO:0008296(3'-5'-exodeoxyribonuclease activity);GO:0043625(delta DNA polymerase complex);GO:0045004(DNA replication proofreading)	00230(Purine metabolism);00240(Pyrimidine metabolism);03030(DNA replication);03410(Base excision repair);03420(Nucleotide excision repair);03430(Mismatch repair);03440(Homologous recombination)	K02327	EC:2.7.7.7	DNA polymerase delta catalytic subunit [Glycine max]	4.86461	4.08911	1.97866	1.67065	2.45354	1.29486	1.99401e-07	9.41602e-06	up	yes
122	100806990	XM_003520665.4	GO:0006952(defense response);GO:0009506(plasmodesma);GO:0046658(anchored component of plasma membrane)	NA	NA	NA	NDR1/HIN1-like protein 10 [Glycine max]	14.8404	21.1711	6.37675	8.3076	2.45237	1.29418	2.60705e-06	0.000102107	up	yes
842	100789430	XM_003548826.3;XM_026126043.1	GO:0004497(monooxygenase activity);GO:0007275(multicellular organism development);GO:0010268(brassinosteroid homeostasis);GO:0016125(sterol metabolic process);GO:0016132(brassinosteroid biosynthetic process);GO:0016132(brassinosteroid biosynthetic process)	00906(Carotenoid biosynthesis);00906(Carotenoid biosynthesis)	K09843	EC:1.14.13.93	abscisic acid 8'-hydroxylase 3 isoform X2 [Glycine max];cytochrome P450 90A1 isoform X1 [Glycine max]	7.20111	6.83047	3.14587	2.57578	2.45237	1.29418	1.35744e-07	6.62778e-06	up	yes
843	100799674	XM_003519704.4	GO:0003674(molecular_function);GO:0008150(biological_process)	NA	NA	NA	uncharacterized protein LOC100799674 [Glycine max]	1.3984	5.24271	0.724715	1.98664	2.44937	1.29241	0.0466565	0.31668	up	yes
123	547647	XM_003555611.4	GO:0005507(copper ion binding);GO:0016722(oxidoreductase activity, oxidizing metal ions)	00053(Ascorbate and aldarate metabolism)	K00423	EC:1.10.3.3	L-ascorbate oxidase [Glycine max]	9.0096	17.5531	5.05466	5.79028	2.44932	1.29238	1.4159e-05	0.000473231	up	yes
844	100813645	XM_003542087.4	GO:0005886(plasma membrane)	NA	NA	NA	rust resistance kinase Lr10 [Glycine max]	3.2015	9.54141	1.97315	3.23941	2.44466	1.28963	0.00330778	0.0493183	up	yes
845	100819630	XM_006601971.3	GO:0005739(mitochondrion);GO:0005777(peroxisome);GO:0019605(butyrate metabolic process);GO:0047760(butyrate-CoA ligase activity)	NA	NA	NA	butyrate--CoA ligase AAE11, peroxisomal [Glycine max]	11.7535	13.6181	4.95499	5.42373	2.44457	1.28958	3.5816e-09	2.21289e-07	up	yes
846	100804495	XM_003521547.4;XM_006577100.3;XM_006577102.3;XM_006577103.3	GO:0004129(cytochrome-c oxidase activity);GO:0005739(mitochondrion);GO:0005746(mitochondrial respiratory chain);GO:0016021(integral component of membrane);GO:0016021(integral component of membrane)	NA	NA	NA	cytochrome c oxidase subunit 5C isoform X1 [Glycine max];cytochrome c oxidase subunit 5C isoform X2 [Glycine max]	3.54531	3.97261	1.47664	1.59942	2.44401	1.28925	0.00148102	0.0259984	up	yes
124	100794772	XM_003521701.4	GO:0003824(catalytic activity);GO:0005737(cytoplasm);GO:0005829(cytosol);GO:0009225(nucleotide-sugar metabolic process);GO:0019853(L-ascorbic acid biosynthetic process);GO:0047918(GDP-mannose 3,5-epimerase activity);GO:0051287(NAD binding)	00053(Ascorbate and aldarate metabolism);00520(Amino sugar and nucleotide sugar metabolism)	K10046	EC:5.1.3.18;EC:5.1.3.-	hypothetical protein GLYMA_03G247000 [Glycine max]	3.88351	5.36823	1.21437	2.57122	2.44394	1.28921	0.00129321	0.0232716	up	yes
847	100777875	XM_003516460.4	GO:0005515(protein binding);GO:0009507(chloroplast);GO:0010287(plastoglobule);GO:0016702(oxidoreductase activity, acting on single donors with incorporation of molecular oxygen, incorporation of two atoms of oxygen);GO:0046872(metal ion binding);GO:0055114(oxidation-reduction process)	00906(Carotenoid biosynthesis)	K09840	EC:1.13.11.51	probable carotenoid cleavage dioxygenase 4, chloroplastic [Glycine max]	1.19811	0.696282	0.422356	0.35303	2.44316	1.28875	0.00710521	0.0878648	up	yes
848	100808819	XM_003527137.4	GO:0005737(cytoplasm);GO:0016491(oxidoreductase activity);GO:0055114(oxidation-reduction process)	NA	NA	NA	2-alkenal reductase (NADP(+)-dependent) [Glycine max]	1.56289	2.4582	0.817629	0.829908	2.44067	1.28728	0.00379626	0.0547015	up	yes
849	102662941	XM_006592625.2;XM_006592623.2;XM_014764980.1;XM_006592624.2;XM_006592627.2;XM_006592629.3;XM_006592621.2;XM_006592622.2	GO:0003994(aconitate hydratase activity);GO:0005507(copper ion binding);GO:0005515(protein binding);GO:0005524(ATP binding);GO:0005618(cell wall);GO:0005737(cytoplasm);GO:0005739(mitochondrion);GO:0005774(vacuolar membrane);GO:0005794(Golgi apparatus);GO:0005829(cytosol);GO:0006097(glyoxylate cycle);GO:0006099(tricarboxylic acid cycle);GO:0006101(citrate metabolic process);GO:0006102(isocitrate m…	00020(Citrate cycle (TCA cycle));00630(Glyoxylate and dicarboxylate metabolism);00630(Glyoxylate and dicarboxylate metabolism)	K01681	EC:4.2.1.3	putative aconitate hydratase, cytoplasmic isoform X1 [Glycine max];putative aconitate hydratase, cytoplasmic isoform X2 [Glycine max]	1.18775	0.801073	0.450155	0.365073	2.43959	1.28664	0.00218455	0.0356067	up	yes
850	100794752	XM_026126789.1	NA	04075(Plant hormone signal transduction)	K14431	NA	transcription factor TGA2.3 [Glycine max]	4.09326	3.02137	2.10614	0.810424	2.43939	1.28652	0.00777685	0.0937627	up	yes
851	100797839	XM_006580950.2;NM_001254073.1;XM_014776159.2;XM_006580949.2;XM_026128696.1	GO:0004672(protein kinase activity);GO:0005515(protein binding);GO:0005524(ATP binding);GO:0005634(nucleus);GO:0005737(cytoplasm);GO:0006952(defense response);GO:0007623(circadian rhythm);GO:0009414(response to water deprivation);GO:0009416(response to light stimulus);GO:0009583(detection of light stimulus);GO:0009637(response to blue light);GO:0009638(phototropism);GO:0009640(photomorphogenesis)…	04712(Circadian rhythm - plant);04712(Circadian rhythm - plant)	K12118	NA	cryptochrome-1-like [Glycine max]	0.908615	1.42196	0.525296	0.430422	2.43856	1.28603	0.00241228	0.038558	up	yes
852	100784125	XM_026126180.1;XM_006599432.3	GO:0006952(defense response);GO:0007165(signal transduction);GO:0016020(membrane);GO:0016021(integral component of membrane);GO:0016301(kinase activity);GO:0016301(kinase activity)	03022(Basal transcription factors);03022(Basal transcription factors)	K03131	NA	receptor-like protein 9DC1 isoform X1 [Glycine max];receptor-like protein 35 isoform X2 [Glycine max]	1.18434	1.37163	0.420235	0.627955	2.43845	1.28597	0.000795297	0.0156108	up	yes
853	100814154	XM_014774540.2;XM_006578163.3;XM_006578164.3	GO:0005575(cellular_component);GO:0007165(signal transduction);GO:0035091(phosphatidylinositol binding);GO:0035091(phosphatidylinositol binding)	NA	NA	NA	VAN3-binding protein isoform X1 [Glycine max];VAN3-binding protein isoform X3 [Glycine max]	6.66997	6.2782	3.06225	2.25318	2.43596	1.28449	2.98098e-07	1.361e-05	up	yes
854	100816230	XM_003536387.4;XM_006589434.3;XM_006589436.2;XM_014763343.2;XM_006589435.3	GO:0000398(mRNA splicing, via spliceosome);GO:0035614(snRNA stem-loop binding);GO:0035614(snRNA stem-loop binding)	NA	NA	NA	RNA-binding protein 2 isoform X2 [Glycine max];RNA-binding protein 2 isoform X1 [Glycine max];RNA-binding protein 2 isoform X3 [Glycine max];RNA-binding protein 2 isoform X4 [Glycine max]	3.05749	3.38393	1.30712	1.33734	2.43582	1.28441	3.45701e-07	1.55471e-05	up	yes
855	102665122	XM_026128623.1	GO:0005634(nucleus);GO:0005938(cell cortex);GO:0007049(cell cycle);GO:0008356(asymmetric cell division);GO:0009786(regulation of asymmetric cell division);GO:0009826(unidimensional cell growth);GO:0010374(stomatal complex development);GO:0019897(extrinsic component of plasma membrane)	NA	NA	NA	protein BREAKING OF ASYMMETRY IN THE STOMATAL LINEAGE-like [Glycine max]	1.19399	0.641773	0.45586	0.297813	2.43576	1.28437	0.0145487	0.14769	up	yes
856	100806606	XM_014770912.1	GO:0004185(serine-type carboxypeptidase activity);GO:0051603(proteolysis involved in cellular protein catabolic process)	04626(Plant-pathogen interaction)	K13457	NA	disease resistance protein RPM1 [Glycine max]	1.94839	5.28896	1.06161	1.90977	2.43568	1.28433	0.00322272	0.0483116	up	yes
857	100792548	XM_006593750.3;XM_014766430.2	GO:0004674(protein serine/threonine kinase activity);GO:0005524(ATP binding);GO:0005886(plasma membrane);GO:0006468(protein phosphorylation);GO:0016021(integral component of membrane);GO:0016301(kinase activity);GO:0016301(kinase activity)	NA	NA	NA	LEAF RUST 10 DISEASE-RESISTANCE LOCUS RECEPTOR-LIKE PROTEIN KINASE-like 2.2 isoform X1 [Glycine max];LEAF RUST 10 DISEASE-RESISTANCE LOCUS RECEPTOR-LIKE PROTEIN KINASE-like 2.2 isoform X2 [Glycine max]	1.09019	1.73198	0.612955	0.545943	2.43522	1.28405	0.00323066	0.0484087	up	yes
858	100796987	NM_001362632.1	GO:0003677(DNA binding);GO:0003700(DNA binding transcription factor activity);GO:0005515(protein binding);GO:0005634(nucleus);GO:0005737(cytoplasm);GO:0006351(transcription, DNA-templated);GO:0006355(regulation of transcription, DNA-templated);GO:0016602(CCAAT-binding factor complex);GO:0045893(positive regulation of transcription, DNA-templated);GO:0046982(protein heterodimerization activity)	NA	NA	NA	nuclear factor Y transcription factor family protein [Glycine max]	15.9223	18.8509	6.01849	8.26155	2.43509	1.28397	1.06066e-07	5.29609e-06	up	yes
859	100797626	XM_003539327.2	GO:0016165(linoleate 13S-lipoxygenase activity)	00591(Linoleic acid metabolism);00592(alpha-Linolenic acid metabolism)	K00454	EC:1.13.11.12	linoleate 13S-lipoxygenase 2-1, chloroplastic [Glycine max]	0.750415	0.431137	0.347862	0.137583	2.43396	1.2833	0.0188487	0.178165	up	yes
860	100803786	XM_003536446.4	GO:0000977(RNA polymerase II regulatory region sequence-specific DNA binding);GO:0003700(DNA binding transcription factor activity);GO:0006357(regulation of transcription by RNA polymerase II);GO:0090575(RNA polymerase II transcription factor complex)	NA	NA	NA	transcription factor bHLH36 [Glycine max]	6.70519	5.5511	2.97199	2.06693	2.43232	1.28234	0.000133302	0.00342119	up	yes
861	100818146	XR_412897.2;XR_412895.2;XR_412896.2;XR_412899.2;XM_014775399.1;XM_006573428.2	GO:0005576(extracellular region);GO:0005618(cell wall);GO:0009505(plant-type cell wall);GO:0016021(integral component of membrane);GO:0016787(hydrolase activity);GO:0052689(carboxylic ester hydrolase activity);GO:0052793(pectin acetylesterase activity);GO:0071555(cell wall organization);GO:0071555(cell wall organization)	NA	NA	NA	Protein notum like [Glycine soja];hypothetical protein GLYMA_01G151600 [Glycine max];pectin acetylesterase 8 isoform X1 [Glycine max]	7.78395	10.6076	4.18389	3.38177	2.43092	1.2815	2.35151e-07	1.09632e-05	up	yes
125	100796589	XM_003542981.4	GO:0003674(molecular_function);GO:0005739(mitochondrion);GO:0008150(biological_process);GO:0016021(integral component of membrane)	NA	NA	NA	uncharacterized protein LOC100796589 [Glycine max]	2.40992	2.78499	1.26115	0.876887	2.42976	1.28082	0.00379364	0.0546877	up	yes
862	100798710	XR_417688.3	GO:0000287(magnesium ion binding);GO:0005737(cytoplasm);GO:0008441(3'(2'),5'-bisphosphate nucleotidase activity)	00920(Sulfur metabolism)	K01082	EC:3.1.3.7	putative PAP-specific phosphatase, mitochondrial [Glycine soja]	3.39536	3.36611	1.31992	1.46461	2.42822	1.2799	0.000170221	0.00424014	up	yes
863	100819428	XR_001386183.2	GO:0004185(serine-type carboxypeptidase activity);GO:0051603(proteolysis involved in cellular protein catabolic process)	04626(Plant-pathogen interaction)	K13457	NA	hypothetical protein GLYMA_18G086900 [Glycine max]	2.37626	3.75943	1.48275	1.0488	2.42368	1.2772	0.000118905	0.00310704	up	yes
864	100819676	XM_003540815.4	GO:0005737(cytoplasm);GO:0009507(chloroplast);GO:0009733(response to auxin);GO:0009734(auxin-activated signaling pathway);GO:0009826(unidimensional cell growth);GO:0010252(auxin homeostasis);GO:0010279(indole-3-acetic acid amido synthetase activity)	04075(Plant hormone signal transduction)	K14487	NA	indole-3-acetic acid-amido synthetase GH3.6 [Glycine max]	0.882337	0.520868	0.326934	0.252279	2.42261	1.27656	0.0105	0.11672	up	yes
865	100800452	XM_003540429.4	GO:0005432(calcium:sodium antiporter activity);GO:0005509(calcium ion binding);GO:0055074(calcium ion homeostasis)	NA	NA	NA	sodium/calcium exchanger NCL2 [Glycine max]	1.15923	0.452347	0.310939	0.354466	2.42195	1.27617	0.0167217	0.163605	up	yes
866	100820090	XM_003547596.4;XM_006598965.3;XM_006598966.2	GO:0003674(molecular_function);GO:0008150(biological_process);GO:0008150(biological_process)	NA	NA	NA	uncharacterized protein LOC100820090 isoform X1 [Glycine max];uncharacterized protein LOC100820090 isoform X2 [Glycine max];uncharacterized protein LOC100820090 isoform X3 [Glycine max]	2.323	1.88565	0.967696	0.770841	2.4208	1.27548	0.00475832	0.0650213	up	yes
867	100785672	XR_136606.4;XR_414946.3;XR_414945.3	NA	03030(DNA replication);03420(Nucleotide excision repair);03430(Mismatch repair);03440(Homologous recombination);03440(Homologous recombination)	K07466	NA	hypothetical protein glysoja_044556 [Glycine soja];hypothetical protein glysoja_047364 [Glycine soja];hypothetical protein glysoja_035859 [Glycine soja]	0.665203	0.656378	0.372408	0.174169	2.41792	1.27377	0.0142348	0.14583	up	yes
126	100794340	XM_003530031.4	GO:0004842(ubiquitin-protein transferase activity);GO:0005634(nucleus);GO:0010200(response to chitin);GO:0016567(protein ubiquitination)	NA	NA	NA	U-box domain-containing protein 21 [Glycine max]	0.865411	3.2451	0.565023	1.13506	2.41783	1.27371	0.0358612	0.269898	up	yes
868	100779122	NM_001253317.3	GO:0004553(hydrolase activity, hydrolyzing O-glycosyl compounds);GO:0005576(extracellular region);GO:0005618(cell wall);GO:0010411(xyloglucan metabolic process);GO:0016762(xyloglucan:xyloglucosyl transferase activity);GO:0016798(hydrolase activity, acting on glycosyl bonds);GO:0042546(cell wall biogenesis);GO:0048046(apoplast);GO:0071555(cell wall organization)	NA	NA	NA	xyloglucan endotransglucosylase/hydrolase protein B-like precursor [Glycine max]	2.64799	3.92889	0.674657	2.046	2.41738	1.27345	0.0180092	0.172699	up	yes
869	100793600	XR_001388644.2;XM_003526861.4	GO:0004601(peroxidase activity);GO:0005509(calcium ion binding);GO:0005515(protein binding);GO:0005634(nucleus);GO:0005794(Golgi apparatus);GO:0005886(plasma membrane);GO:0006952(defense response);GO:0007231(osmosensory signaling pathway);GO:0009408(response to heat);GO:0009611(response to wounding);GO:0016021(integral component of membrane);GO:0016174(NAD(P)H oxidase activity);GO:0033500(carbohy…	04016(MAPK signaling pathway - plant);04626(Plant-pathogen interaction);04626(Plant-pathogen interaction)	K13447	EC:1.6.3.-;EC:1.11.1.-	respiratory burst oxidase homolog protein C [Glycine max]	8.41809	10.3008	4.45084	3.29848	2.41555	1.27235	4.09471e-08	2.16908e-06	up	yes
870	100787480	XM_006598416.3	GO:0004674(protein serine/threonine kinase activity);GO:0005886(plasma membrane);GO:0006468(protein phosphorylation);GO:0006952(defense response);GO:0009506(plasmodesma)	00520(Amino sugar and nucleotide sugar metabolism)	K01183	EC:3.2.1.14	cysteine-rich receptor-like protein kinase 19 [Glycine max]	4.15984	3.75209	1.83251	1.44415	2.41463	1.2718	2.96234e-06	0.000114393	up	yes
871	100809424	XM_003517278.4	GO:0016787(hydrolase activity)	NA	NA	NA	probable esterase KAI2 [Glycine max]	1.1633	0.833263	0.463302	0.364496	2.4119	1.27017	0.0088217	0.103039	up	yes
872	100809536	XM_003525290.4	GO:0005634(nucleus);GO:0005884(actin filament);GO:0009055(electron transfer activity);GO:0009902(chloroplast relocation);GO:0015035(protein disulfide oxidoreductase activity);GO:0045454(cell redox homeostasis);GO:0051017(actin filament bundle assembly)	NA	NA	NA	uncharacterized protein LOC100809536 [Glycine max]	7.54975	4.876	3.0539	2.09981	2.41103	1.26965	0.000139981	0.00357017	up	yes
873	100813643	XM_014765848.1	GO:0009813(flavonoid biosynthetic process);GO:0043231(intracellular membrane-bounded organelle);GO:0052696(flavonoid glucuronidation);GO:0080043(quercetin 3-O-glucosyltransferase activity);GO:0080044(quercetin 7-O-glucosyltransferase activity)	00944(Flavone and flavonol biosynthesis)	K22794	EC:2.4.1.239;EC:2.4.1.-	hypothetical protein GLYMA_13G254700 [Glycine max]	1.45515	1.5836	0.5324	0.7287	2.4096	1.2688	0.00335605	0.0499254	up	yes
874	100783111	100783111	GO:0004672(protein kinase activity);GO:0004674(protein serine/threonine kinase activity);GO:0004675(transmembrane receptor protein serine/threonine kinase activity);GO:0005524(ATP binding);GO:0005576(extracellular region);GO:0005886(plasma membrane);GO:0006468(protein phosphorylation);GO:0007166(cell surface receptor signaling pathway);GO:0007169(transmembrane receptor protein tyrosine kinase sig…	NA	NA	NA	Protein STRUBBELIG-RECEPTOR FAMILY 6 isoform A [Glycine soja]	5.56817	5.65639	2.36312	2.30332	2.40538	1.26627	1.20056e-07	5.91423e-06	up	yes
875	100527807	NM_001250782.2	GO:0005576(extracellular region);GO:0016042(lipid catabolic process);GO:0016787(hydrolase activity);GO:0048046(apoplast);GO:0052689(carboxylic ester hydrolase activity)	NA	NA	NA	SGNH hydrolase-type esterase superfamily protein [Glycine max]	51.9417	95.3658	28.8219	32.4494	2.40418	1.26555	2.27144e-06	8.93838e-05	up	yes
876	100305696	NM_001248502.1;XM_026126577.1	GO:0005634(nucleus);GO:0046983(protein dimerization activity);GO:0046983(protein dimerization activity)	NA	NA	NA	uncharacterized protein LOC100305696 [Glycine max];uncharacterized protein LOC100305696 isoform X1 [Glycine max]	5.79342	4.55124	1.96302	2.34732	2.39996	1.26301	0.000706723	0.0141094	up	yes
877	100775400	XM_003550889.4;XM_006600824.3	GO:0005215(transporter activity);GO:0005773(vacuole);GO:0006810(transport);GO:0010008(endosome membrane);GO:0015031(protein transport);GO:0016021(integral component of membrane);GO:0016021(integral component of membrane)	NA	NA	NA	vacuolar protein sorting-associated protein 55 homolog isoform X1 [Glycine max]	1.93316	2.30478	1.10986	0.656581	2.39914	1.26252	0.00364101	0.0529259	up	yes
878	100813880	NM_001365120.1	GO:0004553(hydrolase activity, hydrolyzing O-glycosyl compounds);GO:0005576(extracellular region);GO:0005618(cell wall);GO:0010411(xyloglucan metabolic process);GO:0016762(xyloglucan:xyloglucosyl transferase activity);GO:0016798(hydrolase activity, acting on glycosyl bonds);GO:0042546(cell wall biogenesis);GO:0048046(apoplast);GO:0071555(cell wall organization)	NA	NA	NA	hypothetical protein GLYMA_02G068900 [Glycine max]	8.40208	15.2815	4.20196	5.68152	2.39628	1.26079	7.67594e-05	0.00210913	up	yes
879	100797572	XM_026124797.1	GO:0004842(ubiquitin-protein transferase activity);GO:0016567(protein ubiquitination)	NA	NA	NA	U-box domain-containing protein 5 [Glycine max]	3.6475	5.09136	1.63988	2.01054	2.39393	1.25938	3.90643e-06	0.000146902	up	yes
880	100806284	XM_006604433.3	GO:0003677(DNA binding);GO:0003700(DNA binding transcription factor activity);GO:0005634(nucleus);GO:0006351(transcription, DNA-templated);GO:0006355(regulation of transcription, DNA-templated);GO:0007275(multicellular organism development)	NA	NA	NA	protein CUP-SHAPED COTYLEDON 3 [Glycine max]	12.3781	9.05568	5.80008	3.18432	2.38566	1.25439	4.0779e-05	0.00120245	up	yes
127	100801924	XM_003527375.4	GO:0003677(DNA binding);GO:0003700(DNA binding transcription factor activity);GO:0005622(intracellular);GO:0005634(nucleus);GO:0006351(transcription, DNA-templated);GO:0006355(regulation of transcription, DNA-templated);GO:0006952(defense response);GO:0009873(ethylene-activated signaling pathway);GO:0016020(membrane);GO:0019760(glucosinolate metabolic process);GO:0043565(sequence-specific DNA bin…	NA	NA	NA	ethylene-responsive transcription factor 9 [Glycine max]	14.5002	32.4563	6.61416	13.0701	2.38549	1.25428	0.00121619	0.0221906	up	yes
128	100810797	XM_003528830.3	NA	NA	NA	NA	BON1-associated protein 2 [Glycine max]	3.70691	12.2129	1.4231	5.25897	2.38247	1.25246	0.0396655	0.286902	up	yes
881	100306152	NM_001251455.2	GO:0000156(phosphorelay response regulator activity);GO:0000160(phosphorelay signal transduction system);GO:0005515(protein binding);GO:0005622(intracellular);GO:0005634(nucleus);GO:0006351(transcription, DNA-templated);GO:0006355(regulation of transcription, DNA-templated);GO:0009735(response to cytokinin);GO:0009736(cytokinin-activated signaling pathway)	04075(Plant hormone signal transduction)	K14492	NA	response regulator ARR6-like [Glycine max]	7.57603	24.0924	7.10853	6.19181	2.38103	1.25158	0.0026666	0.0415024	up	yes
882	106794307	XM_026124893.1;XM_026124894.1	GO:0004674(protein serine/threonine kinase activity);GO:0005886(plasma membrane);GO:0006468(protein phosphorylation);GO:0006952(defense response);GO:0009506(plasmodesma);GO:0009506(plasmodesma)	NA	NA	NA	G-type lectin S-receptor-like serine/threonine-protein kinase At4g27290 isoform X1 [Glycine max];G-type lectin S-receptor-like serine/threonine-protein kinase At4g27290 isoform X2 [Glycine max]	0.421516	0.37716	0.165142	0.171136	2.37504	1.24795	0.0107928	0.119117	up	yes
129	100806797	XM_003521214.3	GO:0005388(calcium-transporting ATPase activity);GO:0005887(integral component of plasma membrane);GO:0043231(intracellular membrane-bounded organelle)	NA	NA	NA	Calcium-transporting ATPase 12, plasma membrane-type [Glycine soja]	10.6012	18.8703	4.33939	8.07202	2.37455	1.24766	0.000131166	0.00337146	up	yes
883	100794060	XR_001387387.2;XM_014773486.2	GO:0005515(protein binding);GO:0005524(ATP binding);GO:0005576(extracellular region);GO:0006952(defense response);GO:0043531(ADP binding);GO:0043531(ADP binding)	NA	NA	NA	putative disease resistance RPP13-like protein 1 [Glycine max]	2.62368	2.52656	0.752618	1.41863	2.37202	1.24611	0.000131142	0.00337146	up	yes
884	100807156	XM_003520592.3	GO:0003677(DNA binding);GO:0003700(DNA binding transcription factor activity);GO:0005634(nucleus);GO:0006351(transcription, DNA-templated);GO:0006355(regulation of transcription, DNA-templated);GO:0009651(response to salt stress);GO:0009723(response to ethylene);GO:0009733(response to auxin);GO:0009737(response to abscisic acid);GO:0009739(response to gibberellin);GO:0009751(response to salicylic…	04712(Circadian rhythm - plant)	K12134	NA	protein REVEILLE 8 [Glycine max]	2.10334	2.65136	1.07325	0.932767	2.37021	1.24502	0.0022933	0.0370504	up	yes
885	778093	XM_003525261.4	GO:0003682(chromatin binding);GO:0003700(DNA binding transcription factor activity);GO:0003713(transcription coactivator activity);GO:0004402(histone acetyltransferase activity);GO:0005634(nucleus);GO:0006338(chromatin remodeling);GO:0006357(regulation of transcription by RNA polymerase II);GO:0035066(positive regulation of histone acetylation)	NA	NA	NA	transcription factor MYBS3 [Glycine max]	1.10624	1.14525	0.57107	0.379354	2.36894	1.24424	0.0112429	0.122612	up	yes
130	100802800	NM_001289378.1;XM_003542320.2	GO:0003714(transcription corepressor activity);GO:0005634(nucleus);GO:0009611(response to wounding);GO:0031347(regulation of defense response);GO:1903507(negative regulation of nucleic acid-templated transcription);GO:2000022(regulation of jasmonic acid mediated signaling pathway);GO:2000022(regulation of jasmonic acid mediated signaling pathway)	04075(Plant hormone signal transduction);04075(Plant hormone signal transduction)	K13464	NA	protein TIFY 10A-like isoform X1 [Glycine max]	8.03105	37.0398	7.27585	11.7525	2.36862	1.24405	0.0156435	0.156317	up	yes
886	102663358	XM_006604298.3	GO:0003700(DNA binding transcription factor activity);GO:0005634(nucleus);GO:0008270(zinc ion binding);GO:0009585(red, far-red light phototransduction);GO:0009639(response to red or far red light);GO:0010018(far-red light signaling pathway);GO:0042753(positive regulation of circadian rhythm);GO:0045893(positive regulation of transcription, DNA-templated)	NA	NA	NA	protein FAR1-RELATED SEQUENCE 6 [Glycine max]	1.00855	0.697492	0.378432	0.34198	2.36814	1.24376	0.00432984	0.0606967	up	yes
131	100527161	NM_001248847.3	NA	NA	NA	NA	uncharacterized protein LOC100527161 [Glycine max]	9.6747	16.3394	4.97726	6.02626	2.36416	1.24133	0.000197965	0.00481865	up	yes
887	100815439	XM_006582329.3;XM_026129028.1;XR_001388842.2	GO:0005886(plasma membrane);GO:0009705(plant-type vacuole membrane);GO:0016021(integral component of membrane);GO:0022821(potassium ion antiporter activity);GO:0090333(regulation of stomatal closure);GO:0090333(regulation of stomatal closure)	03040(Spliceosome);03040(Spliceosome)	K12818	EC:3.6.4.13	protein ZINC INDUCED FACILITATOR-LIKE 1 [Glycine max];hypothetical protein GLYMA_06G313600 [Glycine max]	2.50923	4.04266	1.60136	1.17072	2.36353	1.24094	0.000377058	0.00835926	up	yes
132	100500306	NM_001364515.1	GO:0005575(cellular_component);GO:0006979(response to oxidative stress);GO:0016740(transferase activity)	NA	NA	NA	uncharacterized protein LOC100500306 [Glycine max]	6.61355	13.8181	2.0865	6.56059	2.36284	1.24052	0.0196122	0.182666	up	yes
888	100527193	XM_006601713.3;NM_001249305.1	GO:0004674(protein serine/threonine kinase activity);GO:0005515(protein binding);GO:0005524(ATP binding);GO:0005634(nucleus);GO:0005886(plasma membrane);GO:0006468(protein phosphorylation);GO:0009506(plasmodesma);GO:0009755(hormone-mediated signaling pathway);GO:0010183(pollen tube guidance);GO:0016020(membrane);GO:0016021(integral component of membrane);GO:0016301(kinase activity);GO:0090406(pol…	NA	NA	NA	hypothetical protein GLYMA_18G249700 [Glycine max];uncharacterized protein LOC100527193 precursor [Glycine max]	2.1874	4.14612	1.38537	1.2979	2.36037	1.23902	0.000134977	0.00345865	up	yes
889	100818903	XM_003552899.4	GO:0004722(protein serine/threonine phosphatase activity);GO:0005634(nucleus);GO:0006470(protein dephosphorylation);GO:0009536(plastid);GO:0009611(response to wounding);GO:0009620(response to fungus);GO:0009738(abscisic acid-activated signaling pathway);GO:0046872(metal ion binding);GO:0050832(defense response to fungus)	NA	NA	NA	probable protein phosphatase 2C 2 [Glycine max]	2.22399	2.05995	0.968179	0.847274	2.35971	1.23861	0.00220765	0.0359655	up	yes
890	100778195	XM_006583595.3	GO:0003700(DNA binding transcription factor activity);GO:0005515(protein binding);GO:0005634(nucleus);GO:0006351(transcription, DNA-templated);GO:0006355(regulation of transcription, DNA-templated);GO:0042802(identical protein binding);GO:0043565(sequence-specific DNA binding)	NA	NA	NA	trihelix transcription factor GT-3b [Glycine max]	10.6346	9.3369	4.86335	3.61063	2.35681	1.23683	3.2618e-06	0.00012479	up	yes
891	100784900	XM_003553791.4;XM_006603993.2;XM_006603994.3;XM_006603995.3	GO:0005737(cytoplasm);GO:0006537(glutamate biosynthetic process);GO:0015930(glutamate synthase activity);GO:0019676(ammonia assimilation cycle);GO:0019676(ammonia assimilation cycle)	00910(Nitrogen metabolism);00250(Alanine, aspartate and glutamate metabolism);00250(Alanine, aspartate and glutamate metabolism)	K00264	EC:1.4.1.13;EC:1.4.1.14	glutamate synthase [NADH], amyloplastic isoform X1 [Glycine max];glutamate synthase [NADH], amyloplastic isoform X2 [Glycine max];glutamate synthase [NADH], amyloplastic isoform X3 [Glycine max];glutamate synthase [NADH], amyloplastic isoform X4 [Glycine max]	4.08565	6.00712	2.23556	2.0494	2.35539	1.23597	6.58407e-08	3.37945e-06	up	yes
892	100819711	XM_003528018.4	GO:0003674(molecular_function);GO:0005634(nucleus);GO:0009061(anaerobic respiration)	NA	NA	NA	uncharacterized protein LOC100819711 [Glycine max]	26.3098	25.6958	14.6419	7.43879	2.35525	1.23588	1.99567e-05	0.0006417	up	yes
893	100783152	XM_003555264.4	GO:0004553(hydrolase activity, hydrolyzing O-glycosyl compounds);GO:0005576(extracellular region);GO:0005618(cell wall);GO:0010411(xyloglucan metabolic process);GO:0016021(integral component of membrane);GO:0016762(xyloglucan:xyloglucosyl transferase activity);GO:0016798(hydrolase activity, acting on glycosyl bonds);GO:0042546(cell wall biogenesis);GO:0048046(apoplast);GO:0071555(cell wall organi…	NA	NA	NA	probable xyloglucan endotransglucosylase/hydrolase protein 10 [Glycine max]	1.17111	1.55633	0.392014	0.766073	2.35512	1.2358	0.0116328	0.125785	up	yes
894	100789743	NM_001255903.2	GO:0016791(phosphatase activity)	00750(Vitamin B6 metabolism)	K13248	EC:3.1.3.74	inorganic pyrophosphatase 2-like [Glycine max]	9.83569	6.08817	3.37499	3.39109	2.35348	1.2348	0.000122685	0.00319068	up	yes
895	106794848	106794848	GO:0003674(molecular_function);GO:0005739(mitochondrion);GO:0008150(biological_process);GO:0009451(RNA modification)	NA	NA	NA	hypothetical protein D0Y65_030623 [Glycine soja]	0.458216	0.50192	0.259806	0.148163	2.35345	1.23478	0.00993066	0.111919	up	yes
896	100808134	XM_003544866.4	GO:0008171(O-methyltransferase activity);GO:0008757(S-adenosylmethionine-dependent methyltransferase activity);GO:0019438(aromatic compound biosynthetic process)	00945(Stilbenoid, diarylheptanoid and gingerol biosynthesis)	K16040	EC:2.1.1.240	probable O-methyltransferase 3 [Glycine max]	4.8925	6.89214	2.84078	2.16841	2.35261	1.23426	5.14975e-05	0.00148022	up	yes
897	100805771	XM_003523607.3	GO:0005515(protein binding)	NA	NA	NA	serine/threonine-protein kinase RIPK [Glycine max]	8.40141	8.12639	2.83935	4.18756	2.35207	1.23393	7.44147e-06	0.00026336	up	yes
898	100814454	XM_014769455.2;XM_006601443.2;XM_026126399.1	GO:0004806(triglyceride lipase activity);GO:0006629(lipid metabolic process);GO:0009507(chloroplast);GO:0016020(membrane);GO:0005576(extracellular region);GO:0005576(extracellular region)	00230(Purine metabolism);00240(Pyrimidine metabolism);03030(DNA replication);03410(Base excision repair);03420(Nucleotide excision repair);03440(Homologous recombination);00020(Citrate cycle (TCA cycle));00630(Glyoxylate and dicarboxylate metabolism);00630(Glyoxylate and dicarboxylate metabolism)	K01681;K02335	EC:4.2.1.3;EC:2.7.7.7	uncharacterized protein LOC100814454 isoform X1 [Glycine max];uncharacterized protein LOC100814454 isoform X3 [Glycine max];uncharacterized protein LOC100814454 isoform X2 [Glycine max]	1.63935	2.87915	1.20705	0.716589	2.34894	1.23201	0.00188207	0.0315636	up	yes
899	100792776	XM_003531592.3	GO:0003674(molecular_function);GO:0005739(mitochondrion);GO:0008150(biological_process)	NA	NA	NA	Pentatricopeptide repeat-containing protein, mitochondrial, partial [Glycine soja]	3.89614	2.81824	1.88221	0.97648	2.34876	1.2319	0.00110974	0.0205956	up	yes
900	100811390	100811390	GO:0001664(G-protein coupled receptor binding);GO:0005737(cytoplasm);GO:0008047(enzyme activator activity)	NA	NA	NA	hypothetical protein GLYMA_09G277100 [Glycine max]	3.23549	4.2686	1.30433	1.89125	2.34827	1.2316	0.00135301	0.024162	up	yes
901	100781015	NM_001254491.2	GO:0003677(DNA binding);GO:0003700(DNA binding transcription factor activity);GO:0005515(protein binding);GO:0005634(nucleus);GO:0006351(transcription, DNA-templated);GO:0006355(regulation of transcription, DNA-templated);GO:0007165(signal transduction);GO:0010067(procambium histogenesis);GO:0010087(phloem or xylem histogenesis);GO:0051301(cell division)	03013(RNA transport)	K14292	EC:2.1.1.-	uncharacterized protein LOC100781015 [Glycine max]	11.0774	12.3171	6.72486	3.24524	2.34647	1.23049	0.000244265	0.00573044	up	yes
902	106798139	XM_014774093.1	GO:0005515(protein binding);GO:0005524(ATP binding);GO:0005576(extracellular region);GO:0006952(defense response);GO:0043531(ADP binding)	NA	NA	NA	putative disease resistance protein At3g14460 [Glycine max]	1.98491	1.97819	0.706953	0.982699	2.34552	1.22991	0.000363229	0.00808522	up	yes
903	100778628	XM_003536319.4;XM_003536320.4;XM_014763315.1	GO:0005634(nucleus);GO:0016021(integral component of membrane);GO:0016301(kinase activity);GO:0016310(phosphorylation);GO:0016310(phosphorylation)	NA	NA	NA	uncharacterized protein LOC100778628 [Glycine max]	25.8892	31.1957	11.6197	12.7187	2.34546	1.22987	1.84355e-09	1.18558e-07	up	yes
904	106796500	XM_026126019.1	GO:0005515(protein binding)	NA	NA	NA	toll/interleukin-1 receptor-like protein [Glycine max]	2.75109	2.07168	1.48158	0.57482	2.34525	1.22974	0.0205027	0.18789	up	yes
905	100790417	XM_006580558.3;XM_006580559.3	GO:0003677(DNA binding);GO:0003700(DNA binding transcription factor activity);GO:0005515(protein binding);GO:0005634(nucleus);GO:0006351(transcription, DNA-templated);GO:0006355(regulation of transcription, DNA-templated);GO:0009739(response to gibberellin);GO:0046983(protein dimerization activity);GO:0046983(protein dimerization activity)	NA	NA	NA	transcription factor bHLH137-like [Glycine max]	0.721363	0.721029	0.325931	0.289134	2.3451	1.22965	0.0112668	0.122791	up	yes
906	100789131	XM_014771215.1	GO:0005730(nucleolus);GO:0030490(maturation of SSU-rRNA);GO:0030692(Noc4p-Nop14p complex);GO:0032040(small-subunit processome)	NA	NA	NA	nucleolar protein 14 [Glycine max]	1.26328	1.39871	0.735428	0.400603	2.34324	1.22851	0.00208479	0.0342503	up	yes
907	100818453	100818453	GO:0000155(phosphorelay sensor kinase activity);GO:0004673(protein histidine kinase activity);GO:0005737(cytoplasm);GO:0005773(vacuole);GO:0005886(plasma membrane);GO:0006952(defense response);GO:0009736(cytokinin-activated signaling pathway);GO:0009738(abscisic acid-activated signaling pathway);GO:0009788(negative regulation of abscisic acid-activated signaling pathway);GO:0009873(ethylene-activ…	04075(Plant hormone signal transduction)	K14489	EC:2.7.13.3	Histidine kinase 5 [Glycine soja]	0.652077	0.634703	0.212218	0.337234	2.34193	1.2277	0.00734016	0.0902302	up	yes
908	102668977	XR_001387091.2;XR_001387076.2;XR_001387077.2;XR_001387078.2;XR_001387080.2;XR_001387088.2;XR_001387079.2;XR_003266068.1;XR_001387087.2;XR_001387086.2;XR_001387081.2;XR_001387085.2;XR_003266069.1;XR_001387089.2;XR_003266067.1;XR_001387082.2;XR_001387083.2;XR_001387092.2;XR_001387090.2;XR_001387084.2	GO:0004579(dolichyl-diphosphooligosaccharide-protein glycotransferase activity);GO:0006487(protein N-linked glycosylation);GO:0008250(oligosaccharyltransferase complex);GO:0004619(phosphoglycerate mutase activity);GO:0005829(cytosol);GO:0000981(RNA polymerase II transcription factor activity, sequence-specific DNA binding);GO:0001135(transcription factor activity, RNA polymerase II transcription …	NA	NA	NA	hypothetical protein GLYMA_19G103900 [Glycine max];Transcription factor MYB63 isoform B [Glycine soja];hypothetical protein GLYMA_20G047400 [Glycine max];Transcription factor MYB63 isoform A [Glycine soja]	6.45029	5.50928	3.30348	1.81646	2.33588	1.22396	1.94996e-05	0.000630068	up	yes
909	100791890	XM_006586092.2;XM_006586091.2;XM_006586093.2	GO:0005634(nucleus);GO:0008150(biological_process);GO:0008150(biological_process)	NA	NA	NA	uncharacterized protein LOC100791890 isoform X1 [Glycine max]	8.86807	8.96338	3.63707	4.00075	2.33463	1.22319	5.13018e-09	3.09449e-07	up	yes
910	100797109	XM_006593925.3	GO:0003700(DNA binding transcription factor activity);GO:0005515(protein binding);GO:0005634(nucleus);GO:0006351(transcription, DNA-templated);GO:0006355(regulation of transcription, DNA-templated);GO:0043565(sequence-specific DNA binding);GO:0044212(transcription regulatory region DNA binding);GO:0045892(negative regulation of transcription, DNA-templated)	04626(Plant-pathogen interaction)	K18834	NA	probable WRKY transcription factor 47 [Glycine max]	4.85391	10.7733	2.92752	3.76615	2.33463	1.22319	0.000566534	0.0116698	up	yes
911	102668799	XM_006585345.2	GO:0004674(protein serine/threonine kinase activity);GO:0005886(plasma membrane);GO:0006468(protein phosphorylation);GO:0006952(defense response);GO:0009506(plasmodesma)	NA	NA	NA	Putative serine/threonine-protein kinase receptor [Cajanus cajan]	2.36312	1.5542	1.19232	0.486457	2.33343	1.22245	0.0135439	0.140475	up	yes
912	100306500	NM_001249010.2;XM_026124795.1	GO:0005515(protein binding);GO:0005634(nucleus);GO:0016874(ligase activity);GO:0080147(root hair cell development);GO:0080167(response to karrikin);GO:0080167(response to karrikin)	NA	NA	NA	uncharacterized protein LOC100306500 [Glycine max]	1.39316	3.08945	0.878384	1.04288	2.33315	1.22228	0.0176918	0.170397	up	yes
913	100805568	XM_006602051.3;XM_006602052.3;XM_006602053.3;XM_006602054.3	GO:0005634(nucleus);GO:0008150(biological_process);GO:0008150(biological_process)	NA	NA	NA	uncharacterized protein LOC100805568 isoform X1 [Glycine max]	7.09731	7.27384	3.30444	2.8614	2.33077	1.2208	1.2715e-08	7.30946e-07	up	yes
133	547563	NM_001361059.1	GO:0005515(protein binding)	NA	NA	NA	TMV resistance protein N [Glycine max]	1.42205	1.51255	0.962096	0.297311	2.33014	1.22042	0.0257968	0.218981	up	yes
914	100499894	NM_001250631.2	GO:0003677(DNA binding);GO:0003700(DNA binding transcription factor activity);GO:0005515(protein binding);GO:0005634(nucleus);GO:0006351(transcription, DNA-templated);GO:0006355(regulation of transcription, DNA-templated);GO:0007165(signal transduction);GO:0010067(procambium histogenesis);GO:0010087(phloem or xylem histogenesis);GO:0051301(cell division)	03013(RNA transport)	K14292	EC:2.1.1.-	WUSCHEL-related homeobox 4 [Glycine soja]	9.66968	16.2321	7.51453	3.62206	2.32582	1.21774	0.00103615	0.0194301	up	yes
134	732546	NM_001249839.2	GO:0005504(fatty acid binding);GO:0005515(protein binding);GO:0005634(nucleus);GO:0005783(endoplasmic reticulum);GO:0006631(fatty acid metabolic process);GO:0009411(response to UV);GO:0009507(chloroplast);GO:0009570(chloroplast stroma);GO:0009705(plant-type vacuole membrane);GO:0009733(response to auxin);GO:0009813(flavonoid biosynthetic process);GO:0010224(response to UV-B);GO:0042406(extrinsic …	00941(Flavonoid biosynthesis)	K01859	EC:5.5.1.6	chalcone--flavonone isomerase 2-A [Glycine max]	5.69554	6.66386	3.16028	2.15833	2.3238	1.21649	0.000515069	0.0107741	up	yes
915	100782558	XM_006589532.3	GO:0016165(linoleate 13S-lipoxygenase activity)	00591(Linoleic acid metabolism)	K15718	EC:1.13.11.58	linoleate 9S-lipoxygenase 5 [Glycine max]	13.6164	11.475	5.50427	5.30185	2.32197	1.21535	1.198e-07	5.91041e-06	up	yes
916	100785454	XM_003523858.3;XM_014774449.2	GO:0003723(RNA binding);GO:0003729(mRNA binding);GO:0005634(nucleus);GO:0005737(cytoplasm);GO:0006397(mRNA processing);GO:0008143(poly(A) binding);GO:0009507(chloroplast);GO:0009507(chloroplast)	03013(RNA transport);03013(RNA transport)	K03231	NA	polyadenylate-binding protein RBP47C isoform X2 [Glycine max];polyadenylate-binding protein RBP47C isoform X1 [Glycine max]	9.00912	9.08915	3.2397	4.56938	2.31759	1.21263	1.69651e-06	6.82417e-05	up	yes
917	100305392	NM_001251578.1;XM_014778305.2;XM_006584398.3;XM_014778304.2;XM_006584397.3;XM_014778303.2;XM_006584396.3	GO:0004674(protein serine/threonine kinase activity);GO:0005515(protein binding);GO:0005524(ATP binding);GO:0005886(plasma membrane);GO:0006468(protein phosphorylation);GO:0007338(single fertilization);GO:0009860(pollen tube growth);GO:0016021(integral component of membrane);GO:0016301(kinase activity);GO:0016324(apical plasma membrane);GO:0046777(protein autophosphorylation);GO:0090404(pollen tu…	NA	NA	NA	serine-threonine kinase [Glycine max]	0.757601	1.66236	0.542951	0.501416	2.31715	1.21235	0.00513362	0.0688964	up	yes
135	547566	NM_001251544.2	GO:0000302(response to reactive oxygen species);GO:0003674(molecular_function);GO:0005739(mitochondrion);GO:0006950(response to stress);GO:0006952(defense response);GO:0006979(response to oxidative stress);GO:0009409(response to cold);GO:0009414(response to water deprivation);GO:0009416(response to light stimulus);GO:0009507(chloroplast);GO:0009625(response to insect);GO:0009646(response to absen…	NA	NA	NA	indole-3-acetic acid induced protein ARG-2 homolog [Glycine max]	53.6873	98.7424	22.9883	42.8046	2.31681	1.21214	0.000252123	0.00588139	up	yes
918	100796981	XM_006597432.2	GO:0007165(signal transduction);GO:0016020(membrane)	NA	NA	NA	uncharacterized protein LOC100796981 [Glycine max]	0.407373	0.575213	0.202168	0.222146	2.3157	1.21145	0.015134	0.152458	up	yes
919	100301876	XM_006576972.3	GO:0000981(RNA polymerase II transcription factor activity, sequence-specific DNA binding);GO:0001135(transcription factor activity, RNA polymerase II transcription factor recruiting);GO:0003677(DNA binding);GO:0003700(DNA binding transcription factor activity);GO:0005634(nucleus);GO:0006351(transcription, DNA-templated);GO:0006355(regulation of transcription, DNA-templated);GO:0006357(regulation…	NA	NA	NA	transcription factor RAX2 [Glycine max]	13.667	12.7314	6.26471	5.1381	2.31508	1.21106	7.06165e-08	3.59665e-06	up	yes
920	100800697	XM_003531605.4;XM_014779132.1;XM_006585513.3;XM_014779133.2	GO:0003677(DNA binding);GO:0003700(DNA binding transcription factor activity);GO:0005634(nucleus);GO:0006351(transcription, DNA-templated);GO:0006355(regulation of transcription, DNA-templated);GO:0008289(lipid binding);GO:0009855(determination of bilateral symmetry);GO:0009965(leaf morphogenesis);GO:0010014(meristem initiation);GO:0010073(meristem maintenance);GO:0010075(regulation of meristem g…	NA	NA	NA	homeobox-leucine zipper protein ATHB-15 isoform X2 [Glycine max];homeobox-leucine zipper protein ATHB-15 isoform X1 [Glycine max];homeobox-leucine zipper protein ATHB-15 isoform X4 [Glycine max]	13.3576	15.1561	6.7768	5.54343	2.31438	1.21063	3.71774e-09	2.29272e-07	up	yes
921	100787584	XM_003540155.4	GO:0003677(DNA binding);GO:0003700(DNA binding transcription factor activity);GO:0005515(protein binding);GO:0005634(nucleus);GO:0006351(transcription, DNA-templated);GO:0006355(regulation of transcription, DNA-templated);GO:0010039(response to iron ion);GO:0034756(regulation of iron ion transport);GO:0046983(protein dimerization activity);GO:0071281(cellular response to iron ion);GO:0071369(cell…	04016(MAPK signaling pathway - plant);04075(Plant hormone signal transduction)	K13422	NA	transcription factor FER-LIKE IRON DEFICIENCY-INDUCED TRANSCRIPTION FACTOR [Glycine max]	10.4944	17.4923	6.50368	5.59307	2.31357	1.21012	1.60586e-05	0.000530945	up	yes
136	100809158	XM_014764523.2;XM_014764524.1	NA	NA	NA	NA	hypothetical protein GLYMA_12G057200, partial [Glycine max];hypothetical protein D0Y65_033476 [Glycine soja]	39.0524	62.3634	26.5204	17.3237	2.3131	1.20983	4.69822e-06	0.000173519	up	yes
137	100800078	XM_003538421.2	GO:0004674(protein serine/threonine kinase activity);GO:0005524(ATP binding);GO:0005886(plasma membrane);GO:0006468(protein phosphorylation);GO:0016021(integral component of membrane);GO:0016301(kinase activity);GO:0042803(protein homodimerization activity)	NA	NA	NA	putative serine/threonine-protein kinase-like protein CCR3 [Glycine max]	0.789658	2.3123	0.492877	0.848203	2.31303	1.20979	0.0337892	0.25974	up	yes
922	100305602	XM_003550267.4	GO:0003674(molecular_function);GO:0005576(extracellular region);GO:0005737(cytoplasm);GO:0009505(plant-type cell wall);GO:0009739(response to gibberellin);GO:0009740(gibberellic acid mediated signaling pathway)	NA	NA	NA	unknown [Glycine max]	92.7274	111.563	44.6826	43.6507	2.31273	1.2096	1.14582e-09	7.65153e-08	up	yes
923	100801634	XM_003549442.4	GO:0004553(hydrolase activity, hydrolyzing O-glycosyl compounds);GO:0005576(extracellular region);GO:0005618(cell wall);GO:0005794(Golgi apparatus);GO:0010411(xyloglucan metabolic process);GO:0016762(xyloglucan:xyloglucosyl transferase activity);GO:0016798(hydrolase activity, acting on glycosyl bonds);GO:0042546(cell wall biogenesis);GO:0048046(apoplast);GO:0071555(cell wall organization)	04075(Plant hormone signal transduction)	K14504	EC:2.4.1.207	probable xyloglucan endotransglucosylase/hydrolase protein 23 [Glycine max]	7.68377	31.8769	4.99073	12.122	2.31177	1.209	0.0255914	0.218078	up	yes
924	102662675	XM_006582464.3	GO:0043161(proteasome-mediated ubiquitin-dependent protein catabolic process);GO:0061630(ubiquitin protein ligase activity)	NA	NA	NA	putative RING-H2 finger protein ATL61 [Glycine max]	4.63424	5.53002	1.73459	2.66339	2.31112	1.20859	0.00759291	0.0922506	up	yes
925	100818071	XM_003524882.3	GO:0003824(catalytic activity);GO:0005515(protein binding);GO:0005768(endosome);GO:0005794(Golgi apparatus);GO:0005802(trans-Golgi network);GO:0009225(nucleotide-sugar metabolic process);GO:0016021(integral component of membrane);GO:0032580(Golgi cisterna membrane);GO:0033481(galacturonate biosynthetic process);GO:0050378(UDP-glucuronate 4-epimerase activity);GO:0050829(defense response to Gram-n…	00520(Amino sugar and nucleotide sugar metabolism)	K08679	EC:5.1.3.6	UDP-glucuronate 4-epimerase 6 [Glycine max]	8.29844	6.53755	4.16811	2.26178	2.30735	1.20624	7.87402e-05	0.00215638	up	yes
926	100816386	XM_026123862.1	GO:0009813(flavonoid biosynthetic process);GO:0016906(sterol 3-beta-glucosyltransferase activity);GO:0043231(intracellular membrane-bounded organelle);GO:0052696(flavonoid glucuronidation)	NA	NA	NA	sterol 3-beta-glucosyltransferase UGT80A2-like [Glycine max]	2.01816	1.88463	0.830366	0.8616	2.30666	1.20581	0.00107429	0.0200172	up	yes
927	100787208	XM_014771997.2;XM_006604297.3;XM_003554124.4	GO:0003779(actin binding);GO:0005515(protein binding);GO:0005737(cytoplasm);GO:0005829(cytosol);GO:0005856(cytoskeleton);GO:0007010(cytoskeleton organization);GO:0051015(actin filament binding);GO:0051017(actin filament bundle assembly);GO:0051693(actin filament capping);GO:0051693(actin filament capping)	NA	NA	NA	villin-3 [Glycine max]	4.22515	7.34266	2.60451	2.41164	2.30611	1.20546	1.25601e-05	0.000425384	up	yes
928	100794808	XM_003540644.4;XM_006592078.3;XM_006592077.3	GO:0003854(3-beta-hydroxy-delta5-steroid dehydrogenase activity);GO:0005789(endoplasmic reticulum membrane);GO:0005886(plasma membrane);GO:0006694(steroid biosynthetic process);GO:0009506(plasmodesma);GO:0016021(integral component of membrane);GO:0016126(sterol biosynthetic process);GO:0047012(sterol-4-alpha-carboxylate 3-dehydrogenase (decarboxylating) activity);GO:0055114(oxidation-reduction pr…	00100(Steroid biosynthesis);00100(Steroid biosynthesis)	K07748	EC:1.1.1.170	3beta-hydroxysteroid-dehydrogenase/decarboxylase isoform X1 [Glycine max];3beta-hydroxysteroid-dehydrogenase/decarboxylase isoform X2 [Glycine max]	2.03626	2.08408	0.972964	0.814773	2.30478	1.20463	0.00055593	0.011478	up	yes
929	100789195	XR_136549.4	GO:0001510(RNA methylation);GO:0008168(methyltransferase activity)	NA	NA	NA	tRNA (cytosine(34)-C(5))-methyltransferase [Glycine soja]	12.6807	10.2405	4.80551	5.14126	2.30439	1.20439	3.03828e-08	1.6491e-06	up	yes
138	100805529	XM_003534254.4	GO:0000166(nucleotide binding);GO:0005515(protein binding);GO:0005524(ATP binding);GO:0005886(plasma membrane);GO:0006952(defense response);GO:0007165(signal transduction);GO:0009626(plant-type hypersensitive response);GO:0012505(endomembrane system);GO:0019897(extrinsic component of plasma membrane);GO:0043531(ADP binding)	04626(Plant-pathogen interaction)	K13457	NA	disease resistance protein RPM1 [Glycine max]	7.85143	12.4143	4.34085	4.4544	2.30416	1.20424	1.46902e-06	5.95081e-05	up	yes
139	100775662	XM_003542097.4;XM_006593762.3;XM_006593763.3;XM_014766415.2	GO:0003333(amino acid transmembrane transport);GO:0005886(plasma membrane);GO:0015171(amino acid transmembrane transporter activity);GO:0015171(amino acid transmembrane transporter activity)	NA	NA	NA	amino acid permease 3 [Glycine max]	1.18954	1.81219	0.532571	0.77151	2.3018	1.20276	0.00391028	0.05593	up	yes
140	100787073	NM_001253985.1	GO:0004601(peroxidase activity);GO:0005576(extracellular region);GO:0005634(nucleus);GO:0005737(cytoplasm);GO:0006979(response to oxidative stress);GO:0020037(heme binding);GO:0042744(hydrogen peroxide catabolic process);GO:0046872(metal ion binding);GO:0055114(oxidation-reduction process)	00940(Phenylpropanoid biosynthesis)	K00430	EC:1.11.1.7	uncharacterized protein LOC100787073 precursor [Glycine max]	1.91523	1.98537	1.34666	0.348125	2.30153	1.20259	0.0319925	0.250654	up	yes
930	100127412	NM_001250606.2	GO:0000103(sulfate assimilation);GO:0005829(cytosol);GO:0005886(plasma membrane);GO:0006457(protein folding);GO:0015035(protein disulfide oxidoreductase activity);GO:0016671(oxidoreductase activity, acting on a sulfur group of donors, disulfide as acceptor);GO:0034599(cellular response to oxidative stress);GO:0045454(cell redox homeostasis);GO:0055114(oxidation-reduction process)	NA	NA	NA	thioredoxin h1 [Glycine max]	14.2576	15.4056	5.32689	7.57358	2.29939	1.20125	2.05681e-05	0.000658159	up	yes
931	112998399	XR_003263492.1;XR_003263493.1	GO:0000719(photoreactive repair);GO:0003904(deoxyribodipyrimidine photo-lyase activity);GO:0003904(deoxyribodipyrimidine photo-lyase activity)	NA	NA	NA	uncharacterized protein LOC113766718 [Coffea eugenioides];PREDICTED: uncharacterized protein LOC107959882 [Gossypium hirsutum]	0.956139	0.787856	0.400525	0.358683	2.29712	1.19983	0.00310203	0.0467781	up	yes
932	100780018	XM_006585492.3;XM_003532984.4	GO:0004345(glucose-6-phosphate dehydrogenase activity);GO:0005515(protein binding);GO:0006006(glucose metabolic process);GO:0009051(pentose-phosphate shunt, oxidative branch);GO:0009507(chloroplast);GO:0009570(chloroplast stroma);GO:0050661(NADP binding);GO:0055114(oxidation-reduction process);GO:0055114(oxidation-reduction process)	00030(Pentose phosphate pathway);00480(Glutathione metabolism);00480(Glutathione metabolism)	K00036	EC:1.1.1.49;EC:1.1.1.363	glucose-6-phosphate 1-dehydrogenase, chloroplastic isoform X1 [Glycine max];glucose-6-phosphate 1-dehydrogenase, chloroplastic isoform X2 [Glycine max]	0.809268	0.630722	0.268477	0.358762	2.29576	1.19897	0.0121283	0.129373	up	yes
933	100499708	NM_001251766.3	GO:0005507(copper ion binding);GO:0009411(response to UV);GO:0009507(chloroplast);GO:0009534(chloroplast thylakoid);GO:0009535(chloroplast thylakoid membrane);GO:0009543(chloroplast thylakoid lumen);GO:0009570(chloroplast stroma);GO:0009579(thylakoid);GO:0017148(negative regulation of translation);GO:0031977(thylakoid lumen);GO:0046028(electron transporter, transferring electrons from cytochrome …	00195(Photosynthesis)	K02638	NA	putative plastocyanin [Glycine max]	17.6758	9.71492	8.47831	3.46356	2.29367	1.19766	0.00288047	0.0442444	up	yes
934	102661979	XM_026128483.1;XM_026128485.1;XM_026128486.1;XM_026128484.1	GO:0005634(nucleus);GO:0043565(sequence-specific DNA binding);GO:0045944(positive regulation of transcription by RNA polymerase II);GO:0045944(positive regulation of transcription by RNA polymerase II)	04626(Plant-pathogen interaction);04626(Plant-pathogen interaction)	K13459	NA	uncharacterized protein LOC102661979 isoform X1 [Glycine max];uncharacterized protein LOC102661979 isoform X3 [Glycine max];uncharacterized protein LOC102661979 isoform X4 [Glycine max];uncharacterized protein LOC102661979 isoform X2 [Glycine max]	1.01242	1.11969	0.482377	0.448692	2.28995	1.19532	0.000173936	0.00432615	up	yes
935	778179	NM_001250849.1	GO:0000981(RNA polymerase II transcription factor activity, sequence-specific DNA binding);GO:0001135(transcription factor activity, RNA polymerase II transcription factor recruiting);GO:0003677(DNA binding);GO:0003700(DNA binding transcription factor activity);GO:0005515(protein binding);GO:0005634(nucleus);GO:0006351(transcription, DNA-templated);GO:0006355(regulation of transcription, DNA-temp…	NA	NA	NA	MYB transcription factor MYB73 [Glycine max]	6.42131	19.7699	5.99328	5.44502	2.28978	1.19521	0.00851392	0.100366	up	yes
936	100785357	XM_003531578.4	GO:0016791(phosphatase activity)	00750(Vitamin B6 metabolism)	K13248	EC:3.1.3.74	inorganic pyrophosphatase 2 [Glycine max]	3.5205	3.44777	1.62398	1.41949	2.28958	1.19508	0.000958568	0.0183047	up	yes
937	100782281	XM_003525066.4	GO:0005515(protein binding);GO:0005634(nucleus);GO:0006952(defense response);GO:0009870(defense response signaling pathway, resistance gene-dependent)	04016(MAPK signaling pathway - plant)	K20725	NA	Protein MKS1 [Glycine soja]	2.49269	4.12144	1.58838	1.30195	2.28837	1.19432	0.00572345	0.0748114	up	yes
938	100527903	NM_001248496.2	GO:0003674(molecular_function);GO:0005739(mitochondrion);GO:0005783(endoplasmic reticulum);GO:0005789(endoplasmic reticulum membrane);GO:0008150(biological_process);GO:0016021(integral component of membrane)	NA	NA	NA	uncharacterized protein LOC100527903 [Glycine max]	12.4462	19.8229	7.35274	6.76152	2.28628	1.193	1.18056e-05	0.000402718	up	yes
939	100305727	NM_001248933.2	NA	NA	NA	NA	uncharacterized protein LOC100305727 [Glycine max]	7.41785	10.0515	2.64422	4.99974	2.28538	1.19243	0.00175749	0.0299762	up	yes
940	100786180	XM_003526089.4;XM_006582144.3;XM_006582143.3	GO:0004674(protein serine/threonine kinase activity);GO:0005886(plasma membrane);GO:0006468(protein phosphorylation);GO:0006952(defense response);GO:0009506(plasmodesma);GO:0009506(plasmodesma)	NA	NA	NA	G-type lectin S-receptor-like serine/threonine-protein kinase At4g27290 isoform X1 [Glycine max];G-type lectin S-receptor-like serine/threonine-protein kinase At4g27290 isoform X3 [Glycine max];G-type lectin S-receptor-like serine/threonine-protein kinase At4g27290 isoform X2 [Glycine max]	5.88268	7.04453	3.02325	2.63556	2.28444	1.19184	1.72862e-07	8.28111e-06	up	yes
941	100792469	XM_003551914.3	NA	NA	NA	NA	uncharacterized protein LOC100792469 [Glycine max]	1.7736	1.27108	0.792026	0.541047	2.28395	1.19153	0.0110952	0.121538	up	yes
141	100791253	XM_006602843.3;XM_014770290.2	GO:0005509(calcium ion binding);GO:0005509(calcium ion binding)	04016(MAPK signaling pathway - plant);04070(Phosphatidylinositol signaling system);04626(Plant-pathogen interaction);04626(Plant-pathogen interaction)	K02183	NA	probable calcium-binding protein CML45 isoform X1 [Glycine max];probable calcium-binding protein CML45 isoform X2 [Glycine max]	9.83108	16.3939	3.23012	8.26954	2.2805	1.18935	0.00358458	0.0524452	up	yes
942	100779314	XM_003550534.4;XM_006600354.3	GO:0003700(DNA binding transcription factor activity);GO:0005515(protein binding);GO:0005634(nucleus);GO:0006351(transcription, DNA-templated);GO:0006355(regulation of transcription, DNA-templated);GO:0043565(sequence-specific DNA binding);GO:0044212(transcription regulatory region DNA binding);GO:0045892(negative regulation of transcription, DNA-templated);GO:0045892(negative regulation of trans…	04626(Plant-pathogen interaction);04626(Plant-pathogen interaction)	K18835	NA	WRKY transcription factor 6 isoform X1 [Glycine max];WRKY transcription factor 6 isoform X2 [Glycine max]	0.63307	1.18261	0.435291	0.362528	2.2758	1.18638	0.0212215	0.192291	up	yes
943	100799211	XM_006591934.3;XM_003539933.4	GO:0006820(anion transport);GO:0016021(integral component of membrane);GO:0022857(transmembrane transporter activity);GO:0055085(transmembrane transport);GO:0055085(transmembrane transport)	NA	NA	NA	putative glycerol-3-phosphate transporter 1 [Glycine max]	3.57749	4.47943	1.60969	1.9327	2.27443	1.18551	6.99578e-06	0.000248651	up	yes
944	100806793	100806793	GO:0005634(nucleus)	04712(Circadian rhythm - plant)	K12120	NA	hypothetical protein GLYMA_03G227300 [Glycine max]	1.36438	1.46761	0.503461	0.741959	2.27392	1.18518	0.000748726	0.0148376	up	yes
142	100788119	XM_003524063.4	GO:0004674(protein serine/threonine kinase activity);GO:0004675(transmembrane receptor protein serine/threonine kinase activity);GO:0005515(protein binding);GO:0005524(ATP binding);GO:0005768(endosome);GO:0005886(plasma membrane);GO:0006468(protein phosphorylation);GO:0006898(receptor-mediated endocytosis);GO:0007169(transmembrane receptor protein tyrosine kinase signaling pathway);GO:0010008(end…	04016(MAPK signaling pathway - plant);04626(Plant-pathogen interaction)	K13420	EC:2.7.11.1	LRR receptor-like serine/threonine-protein kinase FLS2 [Glycine max]	3.07614	4.91159	1.69974	1.8165	2.27167	1.18375	1.95796e-05	0.000632036	up	yes
945	100791407	XM_006586773.3	NA	NA	NA	NA	hypothetical protein D0Y65_022969 [Glycine soja]	6.99811	5.4149	2.57737	2.89088	2.27002	1.1827	0.000987082	0.0187138	up	yes
946	100792741	XM_003527444.4;XM_006582284.2;XM_006582285.2	GO:0004970(ionotropic glutamate receptor activity);GO:0005217(intracellular ligand-gated ion channel activity);GO:0005234(extracellularly glutamate-gated ion channel activity);GO:0005262(calcium channel activity);GO:0005515(protein binding);GO:0005576(extracellular region);GO:0005886(plasma membrane);GO:0006811(ion transport);GO:0006816(calcium ion transport);GO:0006874(cellular calcium ion homeo…	NA	NA	NA	glutamate receptor 3.4 isoform X1 [Glycine max]	0.958364	1.03364	0.53518	0.343242	2.26771	1.18123	0.00328378	0.0490268	up	yes
947	100789342	XM_003555017.3	GO:0051213(dioxygenase activity)	00904(Diterpenoid biosynthesis)	K04125	EC:1.14.11.13	2-oxoglutarate-dependent dioxygenase AOP3 [Glycine max]	1.40941	1.19485	0.470143	0.678686	2.26688	1.18071	0.0146944	0.148767	up	yes
948	100797542	XM_003517848.3;XM_006573135.3;XM_006573136.2;XM_006573134.3	GO:0004849(uridine kinase activity);GO:0005829(cytosol);GO:0006206(pyrimidine nucleobase metabolic process);GO:0043097(pyrimidine nucleoside salvage);GO:0043097(pyrimidine nucleoside salvage)	00240(Pyrimidine metabolism);00240(Pyrimidine metabolism)	K00876	EC:2.7.1.48	uridine-cytidine kinase C [Glycine max]	5.90493	5.46366	2.51631	2.49922	2.26668	1.18058	6.80813e-07	2.91884e-05	up	yes
949	100785596	XM_003536963.4	GO:0003700(DNA binding transcription factor activity);GO:0005634(nucleus);GO:0043565(sequence-specific DNA binding);GO:0044212(transcription regulatory region DNA binding)	NA	NA	NA	zinc finger protein ZAT5 [Glycine max]	2.00066	5.0632	1.37249	1.74856	2.2633	1.17843	0.0107817	0.119035	up	yes
950	102662071	XM_006595798.3;XM_014766568.2;XM_006595801.3;XM_006595799.3	GO:0005096(GTPase activator activity);GO:0005737(cytoplasm);GO:0005886(plasma membrane);GO:0017137(Rab GTPase binding);GO:0017157(regulation of exocytosis);GO:0019905(syntaxin binding);GO:0019905(syntaxin binding)	NA	NA	NA	uncharacterized protein LOC102662071 isoform X1 [Glycine max];uncharacterized protein LOC102662071 isoform X2 [Glycine max]	1.34333	1.05033	0.719289	0.338456	2.26298	1.17823	0.00660143	0.0831911	up	yes
143	111240476	NM_001356510.1	GO:0005509(calcium ion binding)	04626(Plant-pathogen interaction)	K13448	NA	unknown [Glycine max]	4.96588	11.4673	1.40758	5.86093	2.26087	1.17688	0.0480004	0.322425	up	yes
951	100809630	XM_003534344.3	GO:0005739(mitochondrion);GO:0006598(polyamine catabolic process);GO:0046208(spermine catabolic process);GO:0046592(polyamine oxidase activity);GO:0050660(flavin adenine dinucleotide binding);GO:0052894(norspermine:oxygen oxidoreductase activity);GO:0052895(N1-acetylspermine:oxygen oxidoreductase (N1-acetylspermidine-forming) activity);GO:0052901(spermine:oxygen oxidoreductase (spermidine-forming…	00330(Arginine and proline metabolism);00410(beta-Alanine metabolism)	K13366	EC:1.5.3.14;EC:1.5.3.16	polyamine oxidase 1 [Glycine max]	2.63403	2.86276	1.14391	1.28834	2.25997	1.1763	0.000678937	0.013676	up	yes
952	100807905	NM_001254539.1	GO:0005515(protein binding)	NA	NA	NA	TMV resistance protein N-like [Glycine max]	2.11934	3.00541	1.41991	0.848363	2.25932	1.17589	0.00383615	0.0550842	up	yes
953	100782307	XM_003544500.4	GO:0001558(regulation of cell growth);GO:0005524(ATP binding);GO:0005576(extracellular region);GO:0005739(mitochondrion);GO:0005886(plasma membrane);GO:0006468(protein phosphorylation);GO:0009664(plant-type cell wall organization);GO:0009944(polarity specification of adaxial/abaxial axis);GO:0009965(leaf morphogenesis);GO:0010087(phloem or xylem histogenesis);GO:0010103(stomatal complex morphogen…	04016(MAPK signaling pathway - plant)	K20718	EC:2.7.11.1	LRR receptor-like serine/threonine-protein kinase ERECTA [Glycine max]	0.535269	0.585015	0.270443	0.22552	2.25881	1.17556	0.00719093	0.0887573	up	yes
954	100778326	XM_006580390.3	GO:0000911(cytokinesis by cell plate formation);GO:0005515(protein binding);GO:0005634(nucleus);GO:0005886(plasma membrane);GO:0009825(multidimensional cell growth);GO:0010052(guard cell differentiation);GO:0010235(guard mother cell cytokinesis);GO:0030136(clathrin-coated vesicle);GO:0040008(regulation of growth);GO:0045824(negative regulation of innate immune response);GO:0080008(Cul4-RING E3 ub…	NA	NA	NA	DENN domain and WD repeat-containing protein SCD1-like [Glycine max]	6.18533	6.82352	2.41108	3.35262	2.25703	1.17443	3.53807e-06	0.000134118	up	yes
955	100788387	100788387	GO:0003723(RNA binding);GO:0003729(mRNA binding);GO:0006417(regulation of translation);GO:0009507(chloroplast)	NA	NA	NA	hypothetical protein GLYMA_17G060800 [Glycine max]	1.95437	1.64617	0.987897	0.608377	2.2556	1.17351	0.00208252	0.0342476	up	yes
144	100306170	NM_001251739.2	GO:0005737(cytoplasm);GO:0030001(metal ion transport);GO:0046914(transition metal ion binding);GO:0046916(cellular transition metal ion homeostasis)	NA	NA	NA	heavy-metal-associated domain-containing protein [Glycine max]	12.7518	30.1574	6.53169	12.5128	2.2531	1.17191	0.00359879	0.0525433	up	yes
956	100788567	XM_003517492.3	GO:0003677(DNA binding);GO:0003700(DNA binding transcription factor activity);GO:0005634(nucleus);GO:0006351(transcription, DNA-templated);GO:0006355(regulation of transcription, DNA-templated);GO:0009873(ethylene-activated signaling pathway)	NA	NA	NA	ethylene-responsive transcription factor ERF022 [Glycine max]	9.85055	12.7791	3.41125	6.63287	2.25303	1.17186	0.000844491	0.0164301	up	yes
957	100777498	XM_003546236.4	GO:0004553(hydrolase activity, hydrolyzing O-glycosyl compounds);GO:0005576(extracellular region);GO:0005773(vacuole);GO:0005829(cytosol);GO:0005975(carbohydrate metabolic process);GO:0009505(plant-type cell wall);GO:0030246(carbohydrate binding);GO:0048046(apoplast)	00052(Galactose metabolism);00500(Starch and sucrose metabolism)	K01187	EC:3.2.1.20	hypothetical protein GLYMA_15G133700 [Glycine max]	1.73771	1.90461	0.740778	0.875919	2.25294	1.17181	0.000436857	0.00948149	up	yes
958	100814745	XM_006597982.3	GO:0004674(protein serine/threonine kinase activity);GO:0005886(plasma membrane);GO:0006468(protein phosphorylation);GO:0006952(defense response);GO:0009506(plasmodesma)	NA	NA	NA	G-type lectin S-receptor-like serine/threonine-protein kinase At4g27290 [Glycine max]	2.51331	1.57513	0.876021	0.939366	2.2521	1.17127	0.00110921	0.0205956	up	yes
959	100812991	100812991	GO:0009717(isoflavonoid biosynthetic process);GO:0033987(2-hydroxyisoflavanone dehydratase activity);GO:0046287(isoflavonoid metabolic process);GO:0052689(carboxylic ester hydrolase activity)	00943(Isoflavonoid biosynthesis)	K13258	EC:4.2.1.105	2-hydroxyisoflavanone dehydratase [Glycine soja]	0.922694	1.06626	0.377052	0.506966	2.24991	1.16986	0.0193035	0.180991	up	yes
960	100807001	100807001	GO:0004842(ubiquitin-protein transferase activity);GO:0005515(protein binding);GO:0005634(nucleus);GO:0005886(plasma membrane);GO:0009690(cytokinin metabolic process);GO:0009738(abscisic acid-activated signaling pathway);GO:0009789(positive regulation of abscisic acid-activated signaling pathway);GO:0009850(auxin metabolic process);GO:0046872(metal ion binding);GO:0070534(protein K63-linked ubiqu…	NA	NA	NA	hypothetical protein GLYMA_19G124300 [Glycine max]	1.11216	1.20002	0.572794	0.456225	2.24698	1.16799	0.00796413	0.0953474	up	yes
961	100808778	XM_014772628.2	GO:0008150(biological_process)	NA	NA	NA	Protein EFR3-like A isoform B [Glycine soja]	8.93733	10.4517	4.11208	4.51859	2.24653	1.1677	5.92614e-06	0.00021479	up	yes
145	100802250	XM_003540657.3	GO:0008422(beta-glucosidase activity);GO:0009651(response to salt stress);GO:0009725(response to hormone);GO:0019762(glucosinolate catabolic process)	00500(Starch and sucrose metabolism);00460(Cyanoamino acid metabolism);00940(Phenylpropanoid biosynthesis)	K01188	EC:3.2.1.21	cyanogenic beta-glucosidase [Glycine max]	0.962231	3.29227	0.603647	1.29025	2.24643	1.16764	0.0450366	0.309949	up	yes
962	100790398	XM_003554853.3	GO:0000302(response to reactive oxygen species);GO:0003677(DNA binding);GO:0003700(DNA binding transcription factor activity);GO:0005634(nucleus);GO:0006351(transcription, DNA-templated);GO:0006355(regulation of transcription, DNA-templated);GO:0009723(response to ethylene);GO:0009873(ethylene-activated signaling pathway);GO:0035865(cellular response to potassium ion);GO:0043565(sequence-specific…	NA	NA	NA	ethylene-responsive transcription factor ERN2 [Glycine max]	2.22996	2.62134	1.39267	0.767423	2.24588	1.16728	0.00227211	0.036834	up	yes
963	100783795	XM_006575581.3	GO:0005515(protein binding)	NA	NA	NA	uncharacterized protein LOC100783795 [Glycine max]	0.985853	1.18924	0.512523	0.456051	2.24566	1.16714	8.11804e-06	0.000285167	up	yes
964	100800308	XM_003526957.4	GO:0004553(hydrolase activity, hydrolyzing O-glycosyl compounds);GO:0005737(cytoplasm);GO:0005975(carbohydrate metabolic process);GO:0005986(sucrose biosynthetic process);GO:0006979(response to oxidative stress);GO:0009414(response to water deprivation);GO:0009507(chloroplast);GO:0009737(response to abscisic acid);GO:0010325(raffinose family oligosaccharide biosynthetic process);GO:0019593(mannit…	00052(Galactose metabolism)	K06617	EC:2.4.1.82	galactinol--sucrose galactosyltransferase [Glycine max]	1.01571	0.816546	0.466878	0.349326	2.24485	1.16662	0.0075135	0.0917469	up	yes
146	100817623	XM_003533268.4	GO:0004842(ubiquitin-protein transferase activity);GO:0005634(nucleus);GO:0010200(response to chitin);GO:0016567(protein ubiquitination)	04120(Ubiquitin mediated proteolysis)	K10260	NA	U-box domain-containing protein 21 [Glycine max]	0.678036	2.05782	0.425582	0.79481	2.24179	1.16465	0.0448076	0.308823	up	yes
965	100817595	XM_003530562.4;XM_006585862.2	GO:0003674(molecular_function);GO:0005739(mitochondrion);GO:0008150(biological_process);GO:0009507(chloroplast);GO:0009507(chloroplast)	NA	NA	NA	uncharacterized protein LOC100817595 [Glycine max]	1.10036	1.05421	0.584424	0.378407	2.23775	1.16205	0.0104168	0.116053	up	yes
966	100795819	XM_003519918.4	GO:0004674(protein serine/threonine kinase activity);GO:0005886(plasma membrane);GO:0006468(protein phosphorylation)	NA	NA	NA	G-type lectin S-receptor-like serine/threonine-protein kinase At1g34300 [Glycine max]	1.55391	2.99834	0.937713	1.09784	2.23637	1.16116	0.00201432	0.0333584	up	yes
967	100785757	NM_001253207.2	GO:0005199(structural constituent of cell wall);GO:0005576(extracellular region);GO:0005618(cell wall);GO:0006949(syncytium formation);GO:0009505(plant-type cell wall);GO:0009664(plant-type cell wall organization);GO:0009826(unidimensional cell growth);GO:0009828(plant-type cell wall loosening);GO:0009831(plant-type cell wall modification involved in multidimensional cell growth);GO:0016020(membr…	NA	NA	NA	Expansin-A1 isoform A [Glycine soja]	4.55924	7.26285	2.2617	3.02519	2.23611	1.16099	0.00177556	0.030222	up	yes
968	100500464	NM_001251577.3	GO:0005737(cytoplasm)	NA	NA	NA	Peptide chain release factor 1 [Glycine soja]	2.7071	3.40571	1.39746	1.33867	2.2341	1.1597	0.00584275	0.0759764	up	yes
969	100811114	NM_001253273.2	GO:0005886(plasma membrane);GO:0015171(amino acid transmembrane transporter activity);GO:0032973(amino acid export across plasma membrane);GO:0043090(amino acid import);GO:0080144(amino acid homeostasis)	NA	NA	NA	uncharacterized protein LOC100811114 [Glycine max]	6.78232	5.58216	2.26855	3.2694	2.23268	1.15878	0.000188138	0.00461343	up	yes
970	100781130	XM_003552137.4;XM_006602540.3	GO:0051213(dioxygenase activity);GO:0051213(dioxygenase activity)	00941(Flavonoid biosynthesis);00941(Flavonoid biosynthesis)	K05278;K00475	EC:1.14.20.6;EC:1.14.11.9	protein SRG1 isoform X1 [Glycine max];protein SRG1 isoform X2 [Glycine max]	9.08758	11.4226	4.08126	5.10976	2.23155	1.15805	3.89973e-06	0.000146817	up	yes
147	100813900	XM_006572892.3;XM_026125590.1	GO:0000139(Golgi membrane);GO:0000271(polysaccharide biosynthetic process);GO:0000977(RNA polymerase II regulatory region sequence-specific DNA binding);GO:0005768(endosome);GO:0005783(endoplasmic reticulum);GO:0005794(Golgi apparatus);GO:0005802(trans-Golgi network);GO:0005886(plasma membrane);GO:0009409(response to cold);GO:0009832(plant-type cell wall biogenesis);GO:0016021(integral component …	NA	NA	NA	cellulose synthase-like protein D2 [Glycine max]	4.5349	12.4727	2.63269	4.99392	2.23003	1.15706	0.00538324	0.0714917	up	yes
971	100777629	XM_006581981.3;XM_006581980.3	GO:0004012(phospholipid-translocating ATPase activity);GO:0005802(trans-Golgi network);GO:0005886(plasma membrane);GO:0048194(Golgi vesicle budding);GO:0048194(Golgi vesicle budding)	NA	NA	NA	putative phospholipid-transporting ATPase 9 isoform X2 [Glycine max];putative phospholipid-transporting ATPase 9 isoform X1 [Glycine max]	0.869368	0.644677	0.404502	0.274688	2.22919	1.15652	0.00588036	0.0763454	up	yes
972	100775893	XM_003546233.4	GO:0005886(plasma membrane);GO:0009055(electron transfer activity);GO:0009507(chloroplast);GO:0016614(oxidoreductase activity, acting on CH-OH group of donors);GO:0048046(apoplast);GO:0050660(flavin adenine dinucleotide binding);GO:0055114(oxidation-reduction process)	00052(Galactose metabolism);00500(Starch and sucrose metabolism)	K01187	EC:3.2.1.20	berberine bridge enzyme-like 21 [Glycine max]	6.54144	18.0874	4.33543	6.7356	2.22462	1.15356	0.00366408	0.0531678	up	yes
973	100805904	XM_003518643.4	GO:0005634(nucleus);GO:0016491(oxidoreductase activity);GO:0046872(metal ion binding);GO:0055114(oxidation-reduction process)	NA	NA	NA	clavaminate synthase-like protein At3g21360 [Glycine max]	2.80854	2.44697	1.60184	0.760702	2.22452	1.15349	0.0106145	0.11766	up	yes
974	100819586	XM_003533474.4;XM_026123848.1;XM_006587653.3;XM_026123847.1;XM_006587654.3;XR_003262884.1	GO:0003824(catalytic activity);GO:0005794(Golgi apparatus);GO:0005975(carbohydrate metabolic process);GO:0009225(nucleotide-sugar metabolic process);GO:0016020(membrane);GO:0016021(integral component of membrane);GO:0032580(Golgi cisterna membrane);GO:0050378(UDP-glucuronate 4-epimerase activity);GO:0050378(UDP-glucuronate 4-epimerase activity)	00520(Amino sugar and nucleotide sugar metabolism);00520(Amino sugar and nucleotide sugar metabolism)	K08679	EC:5.1.3.6	UDP-glucuronate 4-epimerase 4 isoform X2 [Glycine max];UDP-glucuronate 4-epimerase 4 isoform X1 [Glycine max];UDP-glucuronate 4-epimerase 4 isoform X3 [Glycine max]	3.32305	4.80246	0.976348	2.67651	2.22443	1.15343	0.00551681	0.0727395	up	yes
148	100777697	XR_412987.2	GO:0005524(ATP binding);GO:0005829(cytosol);GO:0016310(phosphorylation);GO:0019509(L-methionine salvage from methylthioadenosine);GO:0042802(identical protein binding);GO:0046522(S-methyl-5-thioribose kinase activity);GO:0071281(cellular response to iron ion);GO:0071369(cellular response to ethylene stimulus);GO:0071732(cellular response to nitric oxide)	00270(Cysteine and methionine metabolism)	K00899	EC:2.7.1.100	hypothetical protein GLYMA_01G244200 [Glycine max]	1.17197	0.934204	0.55154	0.395616	2.22368	1.15295	0.0148671	0.150239	up	yes
975	106796399	106796399	GO:0004674(protein serine/threonine kinase activity);GO:0005515(protein binding);GO:0005524(ATP binding);GO:0005634(nucleus);GO:0005886(plasma membrane);GO:0006468(protein phosphorylation);GO:0009506(plasmodesma);GO:0009755(hormone-mediated signaling pathway);GO:0010183(pollen tube guidance);GO:0016020(membrane);GO:0016021(integral component of membrane);GO:0016301(kinase activity);GO:0090406(pol…	NA	NA	NA	hypothetical protein GLYMA_16G065200 [Glycine max]	9.88361	8.58769	4.56008	3.74713	2.22353	1.15285	6.08085e-08	3.14067e-06	up	yes
976	100798604	XM_003533585.4	GO:0046658(anchored component of plasma membrane)	NA	NA	NA	cucumber peeling cupredoxin [Glycine max]	3.65914	4.38819	1.63273	1.987	2.22318	1.15263	0.00227781	0.0368772	up	yes
977	100800694	XM_003531359.4	GO:0003674(molecular_function);GO:0005634(nucleus);GO:0008150(biological_process);GO:0016021(integral component of membrane)	NA	NA	NA	uncharacterized protein LOC100800694 [Glycine max]	1.18853	1.1818	0.626768	0.439535	2.22295	1.15248	0.0199293	0.18456	up	yes
149	100500506	NM_001248415.2	GO:0004864(protein phosphatase inhibitor activity);GO:0005634(nucleus);GO:0005737(cytoplasm);GO:0009738(abscisic acid-activated signaling pathway);GO:0010427(abscisic acid binding);GO:0080163(regulation of protein serine/threonine phosphatase activity)	NA	NA	NA	SRPBCC ligand-binding domain-containing protein [Glycine max]	1.81122	5.13166	1.12282	2.00121	2.22241	1.15212	0.0378044	0.279505	up	yes
150	100811396	XM_003519234.4	GO:0004601(peroxidase activity);GO:0005515(protein binding);GO:0005576(extracellular region);GO:0005618(cell wall);GO:0005794(Golgi apparatus);GO:0005829(cytosol);GO:0006979(response to oxidative stress);GO:0009809(lignin biosynthetic process);GO:0010089(xylem development);GO:0020037(heme binding);GO:0042744(hydrogen peroxide catabolic process);GO:0046872(metal ion binding);GO:0048046(apoplast);G…	00940(Phenylpropanoid biosynthesis)	K00430	EC:1.11.1.7	peroxidase P7 [Glycine max]	14.7591	24.7009	10.0195	7.74696	2.22104	1.15124	2.56295e-05	0.000796972	up	yes
978	100791806	XM_006604304.3;XM_006604305.3;XM_014771948.2;XM_014771949.2	GO:0003676(nucleic acid binding);GO:0003677(DNA binding);GO:0003700(DNA binding transcription factor activity);GO:0005634(nucleus);GO:0005737(cytoplasm);GO:0006355(regulation of transcription, DNA-templated);GO:0046872(metal ion binding);GO:0046872(metal ion binding)	NA	NA	NA	zinc finger CCCH domain-containing protein 30 [Glycine max]	8.59592	2.88445	2.98738	2.18247	2.22064	1.15097	0.00427492	0.0600541	up	yes
979	100785688	XM_003529827.3	GO:0004565(beta-galactosidase activity);GO:0005618(cell wall);GO:0005773(vacuole)	00052(Galactose metabolism);00600(Sphingolipid metabolism);00531(Glycosaminoglycan degradation);00604(Glycosphingolipid biosynthesis - ganglio series);00511(Other glycan degradation)	K12309	EC:3.2.1.23	beta-galactosidase 1 [Glycine max]	47.9365	31.5401	19.866	15.9593	2.21845	1.14955	5.61513e-07	2.439e-05	up	yes
151	100819416	NM_001254494.2	GO:0003677(DNA binding);GO:0003700(DNA binding transcription factor activity);GO:0005515(protein binding);GO:0005634(nucleus);GO:0005737(cytoplasm);GO:0005886(plasma membrane);GO:0006351(transcription, DNA-templated);GO:0006355(regulation of transcription, DNA-templated);GO:0008219(cell death);GO:0009723(response to ethylene);GO:0009735(response to cytokinin);GO:0009753(response to jasmonic acid)…	NA	NA	NA	uncharacterized protein LOC100819416 [Glycine max]	22.7239	40.1863	13.6666	14.7201	2.21619	1.14808	1.19692e-05	0.000407458	up	yes
980	100790960	NM_001254271.1	GO:0009416(response to light stimulus);GO:0009535(chloroplast thylakoid membrane);GO:0009768(photosynthesis, light harvesting in photosystem I);GO:0009941(chloroplast envelope);GO:0010287(plastoglobule);GO:0016168(chlorophyll binding);GO:0031409(pigment binding)	00196(Photosynthesis - antenna proteins)	K08914	NA	uncharacterized protein LOC100790960 [Glycine max]	2.06565	3.32765	1.74399	0.68974	2.21606	1.148	0.025194	0.215469	up	yes
981	100815971	XM_026128779.1	GO:0000977(RNA polymerase II regulatory region sequence-specific DNA binding);GO:0005794(Golgi apparatus);GO:0005886(plasma membrane);GO:0009833(plant-type primary cell wall biogenesis);GO:0016021(integral component of membrane);GO:0016757(transferase activity, transferring glycosyl groups);GO:0016759(cellulose synthase activity);GO:0016760(cellulose synthase (UDP-forming) activity);GO:0030244(ce…	NA	NA	NA	probable cellulose synthase A catalytic subunit 3 [UDP-forming] [Glycine max]	0.563388	0.799259	0.297493	0.317543	2.21556	1.14767	0.0104464	0.116225	up	yes
982	102661760	XM_014770652.1	GO:0005215(transporter activity);GO:0005739(mitochondrion);GO:0006810(transport)	NA	NA	NA	phosphatidylinositol/phosphatidylcholine transfer protein SFH9 [Glycine max]	1.57149	2.41358	1.17842	0.620643	2.21507	1.14735	0.0151955	0.152903	up	yes
983	100817326	XM_003538775.4	GO:0003677(DNA binding);GO:0003700(DNA binding transcription factor activity);GO:0005634(nucleus);GO:0005829(cytosol);GO:0006355(regulation of transcription, DNA-templated);GO:0010629(negative regulation of gene expression);GO:0044212(transcription regulatory region DNA binding);GO:0048449(floral organ formation);GO:0090701(specification of plant organ identity)	04075(Plant hormone signal transduction)	K14491	NA	transcription factor HHO5 [Glycine max]	1.55836	0.858407	0.589472	0.502063	2.2141	1.14672	0.0165605	0.162611	up	yes
984	100788067	XM_006575069.3;XM_014767504.1	GO:0005886(plasma membrane);GO:0016021(integral component of membrane);GO:0042626(ATPase activity, coupled to transmembrane movement of substances);GO:0042626(ATPase activity, coupled to transmembrane movement of substances)	02010(ABC transporters);02010(ABC transporters)	K05681	NA	pleiotropic drug resistance protein 2 isoform X1 [Glycine max];pleiotropic drug resistance protein 2 isoform X2 [Glycine max]	0.848116	0.930121	0.428901	0.374854	2.21241	1.14562	0.000987468	0.0187138	up	yes
985	100785781	XM_003521259.4	GO:0003993(acid phosphatase activity);GO:0005618(cell wall);GO:0005773(vacuole);GO:0005774(vacuolar membrane);GO:0009505(plant-type cell wall);GO:0009506(plasmodesma)	04016(MAPK signaling pathway - plant)	K20728	NA	acid phosphatase 1 [Glycine max]	4.38561	9.77698	2.9354	3.46618	2.21236	1.14559	0.00360256	0.0525519	up	yes
986	100792432	XM_014768823.2	GO:0000302(response to reactive oxygen species);GO:0003677(DNA binding);GO:0003700(DNA binding transcription factor activity);GO:0005634(nucleus);GO:0006351(transcription, DNA-templated);GO:0006355(regulation of transcription, DNA-templated);GO:0009723(response to ethylene);GO:0009873(ethylene-activated signaling pathway);GO:0035865(cellular response to potassium ion);GO:0043565(sequence-specific…	NA	NA	NA	ethylene-responsive transcription factor ERN1 [Glycine max]	1.45047	2.79481	0.916778	1.00271	2.21167	1.14514	0.0120137	0.128558	up	yes
987	100804904	XM_003525281.4;XM_006580441.3;XM_014775847.2;XM_014775848.2	GO:0003952(NAD+ synthase (glutamine-hydrolyzing) activity);GO:0004359(glutaminase activity);GO:0005737(cytoplasm);GO:0009435(NAD biosynthetic process);GO:0009435(NAD biosynthetic process)	00760(Nicotinate and nicotinamide metabolism);00760(Nicotinate and nicotinamide metabolism)	K01950	EC:6.3.5.1	glutamine-dependent NAD(+) synthetase-like isoform X1 [Glycine max];glutamine-dependent NAD(+) synthetase-like isoform X3 [Glycine max]	10.0742	10.9596	5.03472	4.48073	2.21049	1.14436	8.7233e-08	4.39556e-06	up	yes
152	100810052	XM_003555839.4	GO:0009507(chloroplast)	NA	NA	NA	uncharacterized protein ycf45 [Glycine max]	3.22156	2.91063	1.30466	1.46977	2.21025	1.14421	0.000164162	0.004114	up	yes
988	100816323	XM_006581838.3	GO:0003674(molecular_function);GO:0005634(nucleus);GO:0008150(biological_process);GO:0009506(plasmodesma)	NA	NA	NA	uncharacterized protein LOC100816323 [Glycine max]	1.62489	2.5356	0.793291	1.08925	2.21004	1.14407	0.00671068	0.0841828	up	yes
989	100796028	XM_003555211.4	GO:0003700(DNA binding transcription factor activity);GO:0005622(intracellular);GO:0005634(nucleus);GO:0006355(regulation of transcription, DNA-templated);GO:0008270(zinc ion binding);GO:0016021(integral component of membrane)	04712(Circadian rhythm - plant)	K12135	NA	putative zinc finger protein At1g68190 [Glycine max]	3.8655	3.62412	1.65962	1.73209	2.20821	1.14288	0.000160671	0.00403571	up	yes
990	100795933	XM_003531434.3	GO:0004618(phosphoglycerate kinase activity);GO:0004672(protein kinase activity);GO:0005524(ATP binding);GO:0005737(cytoplasm);GO:0005739(mitochondrion);GO:0005829(cytosol);GO:0006096(glycolytic process);GO:0009507(chloroplast);GO:0009536(plastid);GO:0009570(chloroplast stroma);GO:0009579(thylakoid);GO:0016020(membrane);GO:0019253(reductive pentose-phosphate cycle);GO:0046686(response to cadmium …	00010(Glycolysis / Gluconeogenesis);00710(Carbon fixation in photosynthetic organisms)	K00927	EC:2.7.2.3	Phosphoglycerate kinase, chloroplastic isoform B [Glycine soja]	37.7221	36.0447	16.823	16.5992	2.20712	1.14217	1.53216e-09	9.96958e-08	up	yes
991	100786119	XM_014773664.2	GO:0003700(DNA binding transcription factor activity);GO:0005634(nucleus);GO:0043565(sequence-specific DNA binding);GO:0044212(transcription regulatory region DNA binding)	NA	NA	NA	uncharacterized protein LOC100786119 [Glycine max]	2.11183	2.39784	1.28083	0.762437	2.20708	1.14214	0.00540963	0.0717846	up	yes
153	100782330	XM_003531075.4	GO:0004351(glutamate decarboxylase activity);GO:0005516(calmodulin binding);GO:0005829(cytosol);GO:0006536(glutamate metabolic process);GO:0030170(pyridoxal phosphate binding);GO:0046686(response to cadmium ion)	00650(Butanoate metabolism);00250(Alanine, aspartate and glutamate metabolism);00410(beta-Alanine metabolism);00430(Taurine and hypotaurine metabolism)	K01580	EC:4.1.1.15	glutamate decarboxylase 1 [Glycine max]	2.04121	6.04392	1.55436	2.11095	2.20585	1.14134	0.0127426	0.134356	up	yes
992	100779018	NM_001252748.3	NA	NA	NA	NA	uncharacterized protein LOC100779018 [Glycine max]	5.86302	3.36277	1.57963	2.60347	2.20549	1.1411	0.00748449	0.0915701	up	yes
154	100800966	NM_001317643.2	GO:0004842(ubiquitin-protein transferase activity);GO:0005634(nucleus);GO:0010200(response to chitin);GO:0016567(protein ubiquitination)	NA	NA	NA	U-box domain-containing protein [Glycine max]	11.6612	39.1901	6.80739	16.2534	2.20509	1.14084	0.0194035	0.18149	up	yes
155	100170747	NM_001251748.2	GO:0009737(response to abscisic acid)	04626(Plant-pathogen interaction)	K16225	NA	WRKY transcription factor 60 [Glycine max]	2.37587	6.38712	1.62044	2.35474	2.20442	1.1404	0.00936352	0.107806	up	yes
156	100819467	NM_001254995.1	GO:0000981(RNA polymerase II transcription factor activity, sequence-specific DNA binding);GO:0001135(transcription factor activity, RNA polymerase II transcription factor recruiting);GO:0003677(DNA binding);GO:0003700(DNA binding transcription factor activity);GO:0005634(nucleus);GO:0006351(transcription, DNA-templated);GO:0006355(regulation of transcription, DNA-templated);GO:0006357(regulation…	NA	NA	NA	hypothetical protein GLYMA_19G218800 [Glycine max]	5.42807	10.3254	3.05521	4.09268	2.20393	1.14008	0.00372457	0.0538563	up	yes
993	102663465	XR_414094.3	NA	NA	NA	NA	hypothetical protein glysoja_027816 [Glycine soja]	4.8189	3.68475	1.14891	2.71285	2.20201	1.13882	0.0234855	0.205537	up	yes
994	100802888	XM_003551854.4	GO:0005737(cytoplasm);GO:0009555(pollen development);GO:0010584(pollen exine formation);GO:0016410(N-acyltransferase activity);GO:0050734(hydroxycinnamoyltransferase activity);GO:0080072(spermidine:sinapoyl CoA N-acyltransferase activity);GO:0080073(spermidine:coumaroyl CoA N-acyltransferase activity);GO:0080074(spermidine:caffeoyl CoA N-acyltransferase activity);GO:0080075(spermidine:feruloyl Co…	00940(Phenylpropanoid biosynthesis);00945(Stilbenoid, diarylheptanoid and gingerol biosynthesis);00941(Flavonoid biosynthesis)	K13065	EC:2.3.1.133	spermidine hydroxycinnamoyl transferase [Glycine max]	36.66	39.5372	16.4879	18.1158	2.20199	1.13881	5.20655e-09	3.12914e-07	up	yes
995	100800139	NM_001280581.2	GO:0005783(endoplasmic reticulum);GO:0005886(plasma membrane);GO:0009926(auxin polar transport);GO:0010252(auxin homeostasis);GO:0010329(auxin efflux transmembrane transporter activity)	NA	NA	NA	auxin efflux carrier component 6b [Glycine max]	0.820567	1.97075	0.676484	0.591868	2.20074	1.13799	0.0234417	0.205263	up	yes
157	100787739	XM_003522617.4	GO:0004812(aminoacyl-tRNA ligase activity);GO:0005576(extracellular region);GO:0005739(mitochondrion);GO:0008150(biological_process)	NA	NA	NA	uncharacterized protein LOC100787739 [Glycine max]	9.34882	29.6282	6.35871	11.3562	2.20024	1.13766	0.0134145	0.139483	up	yes
158	100807333	XM_003521803.4	GO:0004674(protein serine/threonine kinase activity);GO:0005886(plasma membrane);GO:0006468(protein phosphorylation)	NA	NA	NA	putative receptor protein kinase ZmPK1 [Glycine max]	1.82421	1.60235	0.919638	0.638148	2.19964	1.13727	0.0019158	0.0319995	up	yes
996	100790454	XM_003528504.4	GO:0005515(protein binding)	NA	NA	NA	putative receptor-like protein kinase At1g72540 [Glycine max]	5.9576	4.87356	2.51153	2.41442	2.1988	1.13671	3.05524e-05	0.000929936	up	yes
997	100805092	NM_001254560.3;XM_006593389.2;XM_014765201.2;XM_014765200.2;XM_014765206.1;XM_014765199.1;XM_014765202.1;XM_014765204.1;XM_014765205.1	GO:0000977(RNA polymerase II regulatory region sequence-specific DNA binding);GO:0003700(DNA binding transcription factor activity);GO:0005515(protein binding);GO:0005634(nucleus);GO:0006351(transcription, DNA-templated);GO:0006355(regulation of transcription, DNA-templated);GO:0007275(multicellular organism development);GO:0008134(transcription factor binding);GO:0044212(transcription regulatory…	NA	NA	NA	MADS-box transcription factor NMHC5 [Glycine max];MADS-box transcription factor NMHC5 isoform X2 [Glycine max];MADS-box transcription factor NMHC5 isoform X1 [Glycine max];MADS-box transcription factor NMHC5 isoform X5 [Glycine max];MADS-box transcription factor NMHC5 isoform X3 [Glycine max];MADS-box transcription factor NMHC5 isoform X4 [Glycine max]	3.48202	4.57547	2.3932	1.27169	2.19857	1.13656	0.00217081	0.035406	up	yes
998	100801279	XM_006574478.3	GO:0003777(microtubule motor activity);GO:0005871(kinesin complex);GO:0007018(microtubule-based movement);GO:0016887(ATPase activity)	NA	NA	NA	kinesin-like protein KIN-14I [Glycine max]	6.50121	6.99183	3.52931	2.61213	2.19705	1.13557	5.11915e-07	2.23532e-05	up	yes
999	102663839	XM_006584957.3	GO:0004674(protein serine/threonine kinase activity);GO:0004675(transmembrane receptor protein serine/threonine kinase activity);GO:0005515(protein binding);GO:0005524(ATP binding);GO:0005768(endosome);GO:0005886(plasma membrane);GO:0006468(protein phosphorylation);GO:0006898(receptor-mediated endocytosis);GO:0007169(transmembrane receptor protein tyrosine kinase signaling pathway);GO:0010008(end…	04016(MAPK signaling pathway - plant);04626(Plant-pathogen interaction)	K13420	EC:2.7.11.1	LRR receptor-like serine/threonine-protein kinase FLS2 [Glycine soja]	0.313431	0.974159	0.311027	0.275204	2.19639	1.13513	0.0440028	0.305634	up	yes
1000	100815768	XM_014776746.2;XR_001388800.2;XM_014776749.2;XM_014776751.2;XM_014776753.2;XM_014776750.2;XM_014776748.2	GO:0006952(defense response);GO:0007165(signal transduction);GO:0043531(ADP binding);GO:0043531(ADP binding)	NA	NA	NA	disease resistance protein TAO1 [Glycine max];hypothetical protein GLYMA_06G264000, partial [Glycine max]	0.308842	0.278818	0.166611	0.101077	2.19532	1.13443	0.00995024	0.112025	up	yes
159	100781700	NM_001254007.3	NA	NA	NA	NA	uncharacterized protein LOC100781700 [Glycine max]	6.13258	9.18221	3.05189	3.92728	2.19436	1.1338	0.00194003	0.0323224	up	yes
1001	100800165	XM_003531604.4	GO:0003677(DNA binding);GO:0003700(DNA binding transcription factor activity);GO:0005634(nucleus);GO:0006351(transcription, DNA-templated);GO:0006355(regulation of transcription, DNA-templated);GO:0008289(lipid binding);GO:0009855(determination of bilateral symmetry);GO:0009965(leaf morphogenesis);GO:0010014(meristem initiation);GO:0010073(meristem maintenance);GO:0010075(regulation of meristem g…	NA	NA	NA	Homeobox-leucine zipper protein ATHB-15 isoform D [Glycine soja]	21.1554	20.2871	9.10989	9.7801	2.19389	1.13349	3.81666e-09	2.34497e-07	up	yes
1002	102667868	XM_006586173.3	GO:0051213(dioxygenase activity)	00940(Phenylpropanoid biosynthesis)	K06892	EC:1.14.11.-	1-aminocyclopropane-1-carboxylate oxidase homolog 12 [Glycine max]	9.25084	13.9384	4.81604	5.75598	2.19345	1.1332	1.53368e-05	0.000510532	up	yes
1003	100783376	XM_003544659.3	GO:0003677(DNA binding);GO:0003700(DNA binding transcription factor activity);GO:0005515(protein binding);GO:0005634(nucleus);GO:0006355(regulation of transcription, DNA-templated);GO:0009409(response to cold);GO:0010200(response to chitin);GO:0046872(metal ion binding);GO:0050832(defense response to fungus)	NA	NA	NA	zinc finger CCCH domain-containing protein 29 [Glycine max]	46.3064	92.2016	25.3344	37.8417	2.19241	1.13252	0.000234797	0.00555962	up	yes
160	547886	NM_001248684.2	GO:0003700(DNA binding transcription factor activity);GO:0005634(nucleus);GO:0043565(sequence-specific DNA binding);GO:0044212(transcription regulatory region DNA binding)	NA	NA	NA	scof-1 protein [Glycine max]	31.2854	67.6607	16.3381	28.7941	2.19236	1.13249	0.00122638	0.0223226	up	yes
1004	100776765	XM_003544570.4	GO:0003674(molecular_function);GO:0005576(extracellular region);GO:0005618(cell wall);GO:0008150(biological_process);GO:0009505(plant-type cell wall)	03008(Ribosome biogenesis in eukaryotes);04712(Circadian rhythm - plant)	K03097	EC:2.7.11.1	hypothetical protein CR513_27503, partial [Mucuna pruriens]	2.16465	1.62539	0.808268	0.921687	2.19083	1.13148	0.00701915	0.0870285	up	yes
1005	102667089	XR_419358.3	GO:0000155(phosphorelay sensor kinase activity);GO:0004673(protein histidine kinase activity);GO:0004674(protein serine/threonine kinase activity);GO:0005524(ATP binding);GO:0005783(endoplasmic reticulum);GO:0005789(endoplasmic reticulum membrane);GO:0009873(ethylene-activated signaling pathway);GO:0010105(negative regulation of ethylene-activated signaling pathway);GO:0016021(integral component …	04016(MAPK signaling pathway - plant);04075(Plant hormone signal transduction)	K14509	EC:2.7.13.-	Cryptochrome-2 isoform A [Glycine soja]	1.27409	2.08794	0.741672	0.795339	2.18738	1.1292	0.000446965	0.0096628	up	yes
1006	100306434	NM_001248053.2;XM_014777315.2	GO:0007623(circadian rhythm);GO:0009507(chloroplast);GO:0009523(photosystem II);GO:0009535(chloroplast thylakoid membrane);GO:0009644(response to high light intensity);GO:0015979(photosynthesis);GO:0016021(integral component of membrane);GO:0016168(chlorophyll binding);GO:0018298(protein-chromophore linkage);GO:0055085(transmembrane transport);GO:0055085(transmembrane transport)	NA	NA	NA	uncharacterized protein LOC100306434 [Glycine max];uncharacterized protein LOC100306434 isoform X1 [Glycine max]	6.72212	4.84167	3.03407	2.25599	2.18594	1.12826	0.00296729	0.0452416	up	yes
1007	100817975	XM_006587650.3;XR_416109.3;XM_003533472.4;XM_014762352.1	GO:0004674(protein serine/threonine kinase activity);GO:0005622(intracellular);GO:0018105(peptidyl-serine phosphorylation);GO:0035556(intracellular signal transduction);GO:0035556(intracellular signal transduction)	NA	NA	NA	probable serine/threonine protein kinase IRE isoform X1 [Glycine max];probable serine/threonine protein kinase IRE isoform X2 [Glycine max];probable serine/threonine protein kinase IRE isoform X3 [Glycine max]	4.6931	4.06348	2.22191	1.78471	2.18552	1.12798	2.03205e-06	8.06356e-05	up	yes
161	100803640	XM_026128317.1	GO:0004190(aspartic-type endopeptidase activity);GO:0006508(proteolysis);GO:0030163(protein catabolic process)	NA	NA	NA	aspartic proteinase Asp1 [Glycine max]	2.77219	8.07628	2.01702	2.94689	2.18547	1.12794	0.011516	0.124794	up	yes
1008	100787660	XM_003547951.4	GO:0008150(biological_process);GO:0016020(membrane);GO:0016021(integral component of membrane)	NA	NA	NA	lysosomal amino acid transporter 1 [Glycine max]	3.54487	3.71354	1.29184	2.03165	2.18397	1.12695	0.00152498	0.0266428	up	yes
162	100804504	XM_003553908.4	GO:0005737(cytoplasm);GO:0010345(suberin biosynthetic process);GO:0016740(transferase activity);GO:0016747(transferase activity, transferring acyl groups other than amino-acyl groups);GO:0050734(hydroxycinnamoyltransferase activity);GO:0052325(cell wall pectin biosynthetic process);GO:0102406(omega-hydroxypalmitate O-sinapoyl transferase activity)	00073(Cutin, suberine and wax biosynthesis)	K15400	EC:2.3.1.188	omega-hydroxypalmitate O-feruloyl transferase [Glycine max]	2.28964	3.96306	1.21666	1.64712	2.18337	1.12656	0.00446168	0.0619958	up	yes
1009	100819637	XM_014764089.1	GO:0005096(GTPase activator activity);GO:0005737(cytoplasm);GO:0043547(positive regulation of GTPase activity)	NA	NA	NA	LOW QUALITY PROTEIN: rab3 GTPase-activating protein catalytic subunit-like [Glycine max]	3.58912	3.58037	1.5228	1.76212	2.18254	1.12601	2.35173e-05	0.000742469	up	yes
1010	100785255	XM_014764185.1	GO:0004674(protein serine/threonine kinase activity);GO:0005886(plasma membrane)	NA	NA	NA	cysteine-rich receptor-like protein kinase 2 [Glycine max]	0.52297	0.850659	0.34549	0.283896	2.18249	1.12598	0.0216805	0.195138	up	yes
1011	100803973	XM_003521546.4	GO:0005515(protein binding);GO:0009416(response to light stimulus);GO:0009507(chloroplast);GO:0009570(chloroplast stroma);GO:0009744(response to sucrose);GO:0018316(peptide cross-linking via L-cystine);GO:0019253(reductive pentose-phosphate cycle);GO:0034605(cellular response to heat);GO:0070417(cellular response to cold);GO:0071454(cellular response to anoxia);GO:0080153(negative regulation of r…	NA	NA	NA	calvin cycle protein CP12-2, chloroplastic [Glycine max]	18.6998	15.0727	10.8909	4.5881	2.18183	1.12554	0.00102273	0.0192629	up	yes
1012	100778006	XM_003542358.4	GO:0008728(GTP diphosphokinase activity);GO:0008893(guanosine-3',5'-bis(diphosphate) 3'-diphosphatase activity);GO:0009507(chloroplast);GO:0015969(guanosine tetraphosphate metabolic process);GO:0042594(response to starvation)	NA	NA	NA	probable GTP diphosphokinase CRSH, chloroplastic [Glycine max]	8.4562	6.61887	3.992	2.91933	2.18121	1.12513	1.57284e-05	0.000521971	up	yes
1013	100810348	XM_014774315.2	GO:0004568(chitinase activity);GO:0005576(extracellular region);GO:0006032(chitin catabolic process);GO:0008061(chitin binding)	00520(Amino sugar and nucleotide sugar metabolism)	K01183	EC:3.2.1.14	basic endochitinase [Glycine max]	33.0631	27.2543	12.0892	15.5706	2.18069	1.12479	8.14888e-07	3.45335e-05	up	yes
1014	100776384	XM_003540819.4	GO:0003333(amino acid transmembrane transport);GO:0005886(plasma membrane);GO:0015171(amino acid transmembrane transporter activity)	NA	NA	NA	amino acid permease 4 [Glycine max]	0.668646	1.05205	0.548821	0.240392	2.18027	1.12451	0.03267	0.253976	up	yes
163	100500531	NM_001352772.1	GO:0003677(DNA binding);GO:0003700(DNA binding transcription factor activity);GO:0005634(nucleus);GO:0006351(transcription, DNA-templated);GO:0006355(regulation of transcription, DNA-templated);GO:0009873(ethylene-activated signaling pathway)	03040(Spliceosome)	K12900	NA	ethylene-responsive transcription factor ERF113 [Glycine max]	6.63493	6.50119	3.4386	2.58757	2.17985	1.12423	0.000639779	0.0130141	up	yes
164	100807098	XM_014767460.2;XM_003547428.4;XM_006597757.3	GO:0003677(DNA binding);GO:0003700(DNA binding transcription factor activity);GO:0005634(nucleus);GO:0006351(transcription, DNA-templated);GO:0006355(regulation of transcription, DNA-templated);GO:0010200(response to chitin);GO:0046983(protein dimerization activity);GO:0046983(protein dimerization activity)	NA	NA	NA	putative transcription factor bHLH041 isoform X2 [Glycine max];putative transcription factor bHLH041 isoform X1 [Glycine max];putative transcription factor bHLH041 isoform X3 [Glycine max]	0.536248	1.57989	0.485273	0.485731	2.17933	1.12389	0.0350162	0.266028	up	yes
1015	100793541	XM_003553728.4	GO:0003674(molecular_function);GO:0005575(cellular_component);GO:0008150(biological_process)	00620(Pyruvate metabolism)	K01759	EC:4.4.1.5	uncharacterized protein LOC100793541 [Glycine max]	1.07761	1.23205	0.56295	0.497141	2.17874	1.12349	0.0144348	0.146913	up	yes
1016	100781419	XM_003547691.4	GO:0005886(plasma membrane);GO:0016021(integral component of membrane);GO:0042626(ATPase activity, coupled to transmembrane movement of substances)	02010(ABC transporters)	K05681	NA	ABC transporter G family member 14 [Glycine max]	6.54537	3.26325	2.22741	2.27653	2.17778	1.12286	0.000788883	0.0155125	up	yes
1017	100792940	XM_003546429.4	GO:0005215(transporter activity);GO:0005886(plasma membrane);GO:0006857(oligopeptide transport);GO:0015706(nitrate transport);GO:0016020(membrane);GO:0016021(integral component of membrane);GO:0055085(transmembrane transport);GO:0080054(low-affinity nitrate transmembrane transporter activity)	NA	NA	NA	protein NRT1/ PTR FAMILY 1.2 [Glycine max]	14.7571	20.6281	8.26534	7.98424	2.1776	1.12274	3.76262e-07	1.67979e-05	up	yes
1018	100791527	XM_003547710.4	GO:0005215(transporter activity);GO:0005737(cytoplasm);GO:0006810(transport);GO:0006886(intracellular protein transport);GO:0008270(zinc ion binding);GO:0030127(COPII vesicle coat);GO:0090114(COPII-coated vesicle budding)	04141(Protein processing in endoplasmic reticulum)	K14006	NA	protein transport protein SEC23 [Glycine max]	12.6767	13.5732	6.44481	5.61292	2.17702	1.12235	4.76144e-08	2.5062e-06	up	yes
1019	100816533	XM_003530732.4	GO:0000139(Golgi membrane);GO:0005576(extracellular region);GO:0005794(Golgi apparatus);GO:0005797(Golgi medial cisterna);GO:0006487(protein N-linked glycosylation);GO:0016021(integral component of membrane);GO:0031204(posttranslational protein targeting to membrane, translocation);GO:0032580(Golgi cisterna membrane);GO:0042285(xylosyltransferase activity);GO:0050513(glycoprotein 2-beta-D-xylosyl…	NA	NA	NA	beta-(1,2)-xylosyltransferase [Glycine max]	5.76694	4.73744	2.94919	1.87688	2.17659	1.12207	9.68455e-05	0.00258581	up	yes
1020	100801015	XM_006581213.3;XM_006581214.3;XM_014777258.2;XM_006581215.3;XM_003525896.4	GO:0004185(serine-type carboxypeptidase activity);GO:0016747(transferase activity, transferring acyl groups other than amino-acyl groups);GO:0019748(secondary metabolic process);GO:0051603(proteolysis involved in cellular protein catabolic process);GO:0051603(proteolysis involved in cellular protein catabolic process)	NA	NA	NA	serine carboxypeptidase-like 11 isoform X1 [Glycine max];serine carboxypeptidase-like 7 isoform X2 [Glycine max];serine carboxypeptidase-like 7 isoform X5 [Glycine max];serine carboxypeptidase-like 11 isoform X3 [Glycine max];serine carboxypeptidase-like 7 isoform X4 [Glycine max]	1.90037	0.822656	0.814217	0.436909	2.17646	1.12198	0.0365626	0.27337	up	yes
1021	100785072	XM_006576388.3;XM_014773480.2;XM_014773481.2	GO:0005515(protein binding);GO:0005524(ATP binding);GO:0005576(extracellular region);GO:0006952(defense response);GO:0043531(ADP binding);GO:0043531(ADP binding)	NA	NA	NA	putative disease resistance protein At3g14460 isoform X1 [Glycine max];putative disease resistance RPP13-like protein 1 isoform X2 [Glycine max];putative disease resistance RPP13-like protein 1 isoform X3 [Glycine max]	0.693762	0.835307	0.43906	0.263842	2.17537	1.12126	0.00768771	0.0929811	up	yes
165	100305644	NM_001251520.2	GO:0003723(RNA binding);GO:0004521(endoribonuclease activity);GO:0004540(ribonuclease activity);GO:0005576(extracellular region);GO:0005618(cell wall);GO:0005886(plasma membrane);GO:0007568(aging);GO:0009611(response to wounding);GO:0009718(anthocyanin-containing compound biosynthetic process);GO:0009867(jasmonic acid mediated signaling pathway);GO:0016036(cellular response to phosphate starvatio…	NA	NA	NA	putative ribonuclease 1 precursor [Glycine max]	10.4895	15.2155	2.18562	9.63781	2.17407	1.1204	0.0306327	0.243745	up	yes
1022	732555	NM_001249971.3	GO:0003700(DNA binding transcription factor activity);GO:0005634(nucleus);GO:0007275(multicellular organism development);GO:0009965(leaf morphogenesis);GO:0010200(response to chitin);GO:0045792(negative regulation of cell size);GO:0048281(inflorescence morphogenesis)	03013(RNA transport);03015(mRNA surveillance pathway);03018(RNA degradation)	K13126	NA	NAC domain protein NAC6 [Glycine max]	2.59244	6.27593	1.68621	2.39436	2.17332	1.1199	0.0142803	0.14605	up	yes
166	100807117	XM_003533598.4	GO:0005509(calcium ion binding)	04626(Plant-pathogen interaction)	K13448	NA	calcium-binding protein CAST [Glycine max]	7.31192	16.3511	4.31861	6.57131	2.17292	1.11964	0.00354275	0.0519961	up	yes
1023	102666747	XR_003263136.1;XR_001383064.2	NA	NA	NA	NA	hypothetical protein D0Y65_026198 [Glycine soja]	1.41987	1.58191	0.729798	0.652046	2.1723	1.11923	0.0116047	0.125603	up	yes
1024	100776144	XM_014774307.1;XM_014774306.1	GO:0004089(carbonate dehydratase activity);GO:0006730(one-carbon metabolic process);GO:0008270(zinc ion binding);GO:0009507(chloroplast);GO:0009570(chloroplast stroma);GO:0009570(chloroplast stroma)	00910(Nitrogen metabolism);00910(Nitrogen metabolism)	K01674	EC:4.2.1.1	alpha carbonic anhydrase 7 isoform X2 [Glycine max];alpha carbonic anhydrase 7 isoform X1 [Glycine max]	13.778	17.1784	5.96826	8.28253	2.17226	1.1192	6.6728e-06	0.000238711	up	yes
167	100819163	XM_003543107.4	GO:0009416(response to light stimulus);GO:0045487(gibberellin catabolic process);GO:0052634(C-19 gibberellin 2-beta-dioxygenase activity)	00904(Diterpenoid biosynthesis)	K04125	EC:1.14.11.13	gibberellin 2-beta-dioxygenase 1 [Glycine max]	33.0427	27.086	14.6271	13.0568	2.17197	1.11901	4.23484e-08	2.23972e-06	up	yes
1025	100791688	XM_006581294.2	GO:0034638(phosphatidylcholine catabolic process)	00564(Glycerophospholipid metabolism);00565(Ether lipid metabolism);04144(Endocytosis)	K01115	EC:3.1.4.4	phospholipase D alpha 1 [Glycine max]	4.72288	5.7427	2.73234	2.08796	2.17114	1.11846	1.25796e-05	0.000425607	up	yes
168	100500298	NM_001249097.3	GO:0003674(molecular_function);GO:0006952(defense response);GO:0016020(membrane)	NA	NA	NA	BON association protein 2-like protein [Glycine max]	1.65746	1.80712	0.498022	1.09819	2.17051	1.11803	0.0287943	0.234838	up	yes
1026	100305424	XM_026127263.1;XM_026127261.1;XM_026127262.1;NM_001248264.1	GO:0004674(protein serine/threonine kinase activity);GO:0005886(plasma membrane);GO:0006468(protein phosphorylation);GO:0006952(defense response);GO:0009506(plasmodesma);GO:0009506(plasmodesma)	NA	NA	NA	cysteine-rich receptor-like protein kinase isoform X3 [Glycine max];cysteine-rich receptor-like protein kinase isoform X1 [Glycine max];cysteine-rich receptor-like protein kinase isoform X2 [Glycine max];cysteine-rich receptor-like protein kinase [Glycine max]	7.74265	8.03944	3.89746	3.37381	2.17048	1.11801	4.36143e-07	1.92737e-05	up	yes
169	100776258	XM_003530981.4	GO:0003674(molecular_function);GO:0005615(extracellular space);GO:0005618(cell wall);GO:0005794(Golgi apparatus);GO:0005829(cytosol);GO:0008150(biological_process);GO:0009505(plant-type cell wall);GO:0009506(plasmodesma);GO:0009507(chloroplast);GO:0048046(apoplast)	NA	NA	NA	protein EXORDIUM-like 2 [Glycine max]	43.6955	41.3307	20.4985	18.7131	2.1684	1.11663	4.91714e-09	2.98231e-07	up	yes
1027	100786319	XM_003554288.4	GO:0005737(cytoplasm);GO:0030001(metal ion transport);GO:0046914(transition metal ion binding);GO:0046916(cellular transition metal ion homeostasis)	03013(RNA transport)	K14292	EC:2.1.1.-	protein SODIUM POTASSIUM ROOT DEFECTIVE 2 [Glycine max]	3.26971	2.5325	1.50694	1.16995	2.16752	1.11605	0.00542853	0.0719775	up	yes
170	100301896	NM_001249061.1	GO:0004659(prenyltransferase activity);GO:0009507(chloroplast)	00130(Ubiquinone and other terpenoid-quinone biosynthesis)	K09833	EC:2.5.1.115;EC:2.5.1.116	glycinol 4-dimethylallyltransferase [Glycine max]	10.4746	34.9052	9.23776	11.721	2.1652	1.1145	0.00798844	0.0955693	up	yes
171	100791015	XM_003517077.4	GO:0004612(phosphoenolpyruvate carboxykinase (ATP) activity);GO:0005829(cytosol);GO:0006094(gluconeogenesis)	00010(Glycolysis / Gluconeogenesis);00020(Citrate cycle (TCA cycle));00620(Pyruvate metabolism);00710(Carbon fixation in photosynthetic organisms)	K01610	EC:4.1.1.49	phosphoenolpyruvate carboxykinase (ATP) [Glycine max]	194.785	174.471	91.8916	78.6594	2.16508	1.11442	4.57205e-09	2.78322e-07	up	yes
1028	100792665	XM_006591228.2	GO:0004674(protein serine/threonine kinase activity);GO:0005886(plasma membrane)	NA	NA	NA	cysteine-rich receptor-like protein kinase 2 [Glycine max]	3.80693	3.15671	2.0052	1.2135	2.1635	1.11337	0.000661799	0.0134125	up	yes
1029	100779222	XM_003525145.4	GO:0003755(peptidyl-prolyl cis-trans isomerase activity);GO:0005528(FK506 binding);GO:0005789(endoplasmic reticulum membrane);GO:0061077(chaperone-mediated protein folding)	00561(Glycerolipid metabolism)	K21362	EC:2.4.1.184	peptidyl-prolyl cis-trans isomerase FKBP17-2, chloroplastic [Glycine max]	1.52158	1.71715	0.498825	0.998837	2.16252	1.11271	0.0243226	0.210616	up	yes
1030	100803929	XM_006600302.3	GO:0003674(molecular_function);GO:0005768(endosome);GO:0005783(endoplasmic reticulum);GO:0005794(Golgi apparatus);GO:0005802(trans-Golgi network);GO:0005886(plasma membrane);GO:0009506(plasmodesma);GO:0010215(cellulose microfibril organization);GO:0016049(cell growth);GO:0031225(anchored component of membrane);GO:0046658(anchored component of plasma membrane)	03060(Protein export);04141(Protein processing in endoplasmic reticulum);04145(Phagosome)	K10956	NA	COBRA-like protein 7 [Glycine max]	7.82754	30.4058	6.03498	11.6518	2.16169	1.11216	0.0224786	0.20017	up	yes
172	100306444	NM_001248211.2	GO:0005737(cytoplasm);GO:0030001(metal ion transport);GO:0046914(transition metal ion binding);GO:0046916(cellular transition metal ion homeostasis)	NA	NA	NA	heavy-metal-associated domain-containing protein [Glycine max]	11.3389	27.3858	6.67373	11.2416	2.16154	1.11206	0.00476904	0.0651139	up	yes
173	100780058	XM_003551971.4	NA	NA	NA	NA	hypothetical protein GLYMA_18G015000 [Glycine max]	5.27635	6.82546	3.06835	2.53039	2.16152	1.11205	0.00134092	0.024011	up	yes
1031	100808518	XM_006598861.3	GO:0005515(protein binding);GO:0005768(endosome);GO:0005794(Golgi apparatus);GO:0007030(Golgi organization)	NA	NA	NA	golgin candidate 3 [Glycine max]	11.2976	12.7885	5.59824	5.55286	2.15997	1.11101	8.10066e-08	4.0943e-06	up	yes
174	100816676	XM_003528416.4	GO:0003674(molecular_function);GO:0005634(nucleus);GO:0005886(plasma membrane);GO:0006955(immune response);GO:0008219(cell death);GO:0009626(plant-type hypersensitive response);GO:0009651(response to salt stress);GO:0010337(regulation of salicylic acid metabolic process);GO:0052542(defense response by callose deposition)	00520(Amino sugar and nucleotide sugar metabolism)	K01183	EC:3.2.1.14	MACPF domain-containing protein NSL1 [Glycine max]	3.69509	5.78223	1.96949	2.41918	2.15949	1.11069	0.000219376	0.00525033	up	yes
1032	100777382	XM_003535101.4	GO:0016021(integral component of membrane);GO:0042626(ATPase activity, coupled to transmembrane movement of substances);GO:0055085(transmembrane transport)	02010(ABC transporters)	K05658	EC:3.6.3.44	ABC transporter B family member 1 [Glycine max]	1.88423	2.1171	1.11164	0.743447	2.15695	1.109	0.000161746	0.00405962	up	yes
1033	100800330	XM_003545608.4	GO:0003333(amino acid transmembrane transport);GO:0015171(amino acid transmembrane transporter activity)	NA	NA	NA	amino acid transporter AVT6C [Glycine max]	10.5488	13.1358	5.88118	5.10108	2.15663	1.10878	2.12425e-06	8.4193e-05	up	yes
1034	100785362	XM_003516381.4	GO:0003677(DNA binding);GO:0005634(nucleus);GO:0006351(transcription, DNA-templated);GO:0045892(negative regulation of transcription, DNA-templated)	NA	NA	NA	transcription repressor OFP3 [Glycine max]	1.38275	1.17054	0.619435	0.56515	2.15542	1.10797	0.00962484	0.109522	up	yes
1035	106795167	XR_001383459.2;XR_001383458.2	NA	NA	NA	NA	uncharacterized protein LOC100803657 isoform X1 [Glycine max]	2.19064	2.42157	1.42342	0.717113	2.1547	1.10749	0.0308235	0.244686	up	yes
175	100811127	NM_001255423.2	GO:0005737(cytoplasm);GO:0005886(plasma membrane);GO:0008270(zinc ion binding);GO:0008898(S-adenosylmethionine-homocysteine S-methyltransferase activity);GO:0009086(methionine biosynthetic process);GO:0032259(methylation);GO:0047150(betaine-homocysteine S-methyltransferase activity)	00270(Cysteine and methionine metabolism)	K00547	EC:2.1.1.10	homocysteine S-methyltransferase 3-like [Glycine max]	61.7873	48.659	29.5546	21.7097	2.15445	1.10732	3.8132e-07	1.69873e-05	up	yes
1036	100803303	NM_001358075.1	GO:0016020(membrane);GO:0016709(oxidoreductase activity, acting on paired donors, with incorporation or reduction of molecular oxygen, NAD(P)H as one donor, and incorporation of one atom of oxygen);GO:0044550(secondary metabolite biosynthetic process)	NA	NA	NA	cytochrome P450 family protein CYP78A10 [Glycine max]	4.75591	3.82642	2.05304	1.93278	2.15321	1.10649	0.000295732	0.00673702	up	yes
176	100798930	XM_003530543.4	GO:0005515(protein binding);GO:0008661(1-deoxy-D-xylulose-5-phosphate synthase activity);GO:0009228(thiamine biosynthetic process);GO:0009507(chloroplast);GO:0009570(chloroplast stroma);GO:0015995(chlorophyll biosynthetic process);GO:0016114(terpenoid biosynthetic process);GO:0019288(isopentenyl diphosphate biosynthetic process, methylerythritol 4-phosphate pathway);GO:0046872(metal ion binding);…	00730(Thiamine metabolism);00900(Terpenoid backbone biosynthesis)	K01662	EC:2.2.1.7	probable 1-deoxy-D-xylulose-5-phosphate synthase 2, chloroplastic [Glycine max]	1.24658	3.1437	1.16561	0.873518	2.15302	1.10636	0.0146115	0.148018	up	yes
1037	100818776	XM_003523998.4;XM_006578007.3	GO:0003824(catalytic activity);GO:0004084(branched-chain-amino-acid transaminase activity);GO:0005737(cytoplasm);GO:0005739(mitochondrion);GO:0009082(branched-chain amino acid biosynthetic process);GO:0009097(isoleucine biosynthetic process);GO:0009098(leucine biosynthetic process);GO:0009099(valine biosynthetic process);GO:0009507(chloroplast);GO:0052654(L-leucine transaminase activity);GO:00526…	00270(Cysteine and methionine metabolism);00280(Valine, leucine and isoleucine degradation);00290(Valine, leucine and isoleucine biosynthesis);00770(Pantothenate and CoA biosynthesis);00770(Pantothenate and CoA biosynthesis)	K00826	EC:2.6.1.42	branched-chain-amino-acid aminotransferase 2, chloroplastic isoform X2 [Glycine max];branched-chain-amino-acid aminotransferase 2, chloroplastic isoform X1 [Glycine max]	21.0672	6.61402	9.02742	3.83016	2.15291	1.10629	0.0187501	0.177487	up	yes
1038	100776105	XM_003517553.4	NA	NA	NA	NA	hypothetical protein D0Y65_002507 [Glycine soja]	23.4896	34.1922	16.8706	9.94795	2.15082	1.10489	7.93194e-05	0.00216686	up	yes
1039	100803093	XR_416626.3	GO:0005515(protein binding);GO:0005524(ATP binding);GO:0009507(chloroplast);GO:0009532(plastid stroma);GO:0009570(chloroplast stroma);GO:0009941(chloroplast envelope);GO:0019538(protein metabolic process);GO:0043424(protein histidine kinase binding)	NA	NA	NA	hypothetical protein glysoja_004743, partial [Glycine soja]	2.96035	2.62378	1.47094	1.12655	2.14982	1.10421	0.0107453	0.118751	up	yes
1040	100800834	XM_003542317.4	GO:0003674(molecular_function);GO:0005576(extracellular region);GO:0005886(plasma membrane);GO:0008150(biological_process);GO:0016020(membrane)	00270(Cysteine and methionine metabolism)	K00789	EC:2.5.1.6	inter alpha-trypsin inhibitor, heavy chain 4 [Glycine max]	40.051	55.537	22.6331	21.8329	2.14969	1.10413	1.83351e-07	8.73295e-06	up	yes
1041	100793458	XM_003530765.4	GO:0003777(microtubule motor activity);GO:0005871(kinesin complex);GO:0007018(microtubule-based movement);GO:0016887(ATPase activity)	NA	NA	NA	kinesin-like protein KIN-14F [Glycine max]	3.06439	4.1315	2.07974	1.26954	2.14849	1.10332	0.000167658	0.00419527	up	yes
1042	100806852	XM_003524861.4	GO:0005094(Rho GDP-dissociation inhibitor activity);GO:0005096(GTPase activator activity);GO:0005515(protein binding);GO:0005737(cytoplasm);GO:0009932(cell tip growth);GO:0010053(root epidermal cell differentiation)	NA	NA	NA	rho GDP-dissociation inhibitor 1 [Glycine max]	2.58738	5.6698	1.59596	2.24796	2.14811	1.10307	0.012565	0.13312	up	yes
1043	100818892	XM_006603005.3;XM_003551804.4	GO:0016020(membrane);GO:0070062(extracellular exosome);GO:0070062(extracellular exosome)	NA	NA	NA	protein SWEETIE isoform X1 [Glycine max]	13.0795	12.8114	6.55939	5.49365	2.14807	1.10304	1.16622e-08	6.73939e-07	up	yes
177	100794230	XM_003551512.4;XR_003265388.1	GO:0003700(DNA binding transcription factor activity);GO:0005515(protein binding);GO:0005634(nucleus);GO:0006351(transcription, DNA-templated);GO:0006355(regulation of transcription, DNA-templated);GO:0042802(identical protein binding);GO:0043565(sequence-specific DNA binding);GO:0043565(sequence-specific DNA binding)	NA	NA	NA	Trihelix transcription factor GT-3a [Glycine soja]	0.698809	0.932231	0.389939	0.370116	2.14595	1.10162	0.0189742	0.178942	up	yes
178	100800591	XM_003521119.4	GO:0005576(extracellular region);GO:0016021(integral component of membrane);GO:0016757(transferase activity, transferring glycosyl groups)	00514(Other types of O-glycan biosynthesis)	K18134	EC:2.4.1.255	protein O-linked-mannose beta-1,4-N-acetylglucosaminyltransferase 2 [Glycine max]	0.54595	0.966837	0.284852	0.420453	2.14487	1.10089	0.027959	0.230298	up	yes
179	100776669	XM_003519887.4	GO:0003674(molecular_function);GO:0005634(nucleus);GO:0008150(biological_process)	NA	NA	NA	uncharacterized protein LOC100776669 [Glycine max]	7.36174	13.3105	3.40381	6.24261	2.14299	1.09963	0.00264594	0.041314	up	yes
1044	100794407	100794407	GO:0003674(molecular_function);GO:0009507(chloroplast);GO:0009535(chloroplast thylakoid membrane);GO:0009643(photosynthetic acclimation);GO:0009941(chloroplast envelope);GO:0016021(integral component of membrane)	NA	NA	NA	hypothetical protein glysoja_035551 [Glycine soja]	5.34329	4.34605	2.16257	2.35931	2.14277	1.09948	0.00159368	0.0276966	up	yes
1045	100808443	XM_006580232.3;XM_006580239.3;XM_006580233.3;XM_006580235.3;XM_006580234.3;XM_006580237.3;XM_006580238.3	GO:0003677(DNA binding);GO:0003700(DNA binding transcription factor activity);GO:0005515(protein binding);GO:0005516(calmodulin binding);GO:0005634(nucleus);GO:0006351(transcription, DNA-templated);GO:0006355(regulation of transcription, DNA-templated);GO:0042742(defense response to bacterium);GO:0043565(sequence-specific DNA binding);GO:0044212(transcription regulatory region DNA binding);GO:004…	04075(Plant hormone signal transduction);04075(Plant hormone signal transduction)	K14431	NA	transcription factor TGA1-like isoform X1 [Glycine max];Transcription factor TGA1 [Glycine soja]	2.98052	2.5613	1.54073	1.04663	2.14188	1.09888	5.50734e-05	0.00157071	up	yes
180	100791928	XM_006600844.3	GO:0016847(1-aminocyclopropane-1-carboxylate synthase activity)	00270(Cysteine and methionine metabolism)	K01762	EC:4.4.1.14	1-aminocyclopropane-1-carboxylate synthase 3 [Glycine max]	0.64777	0.921792	0.419103	0.313857	2.1414	1.09856	0.0227588	0.20185	up	yes
181	100777541	XM_003518760.4	NA	NA	NA	NA	uncharacterized protein LOC100777541 [Glycine max]	7.21842	12.974	3.51116	5.9189	2.14128	1.09847	0.00413266	0.0584782	up	yes
1046	100792084	XM_003533499.4	GO:0003700(DNA binding transcription factor activity);GO:0005634(nucleus);GO:0006351(transcription, DNA-templated);GO:0006355(regulation of transcription, DNA-templated);GO:0006952(defense response);GO:0043565(sequence-specific DNA binding)	04016(MAPK signaling pathway - plant);04626(Plant-pathogen interaction)	K13424	NA	probable WRKY transcription factor 72 [Glycine max]	8.98945	26.6358	6.51832	10.1331	2.13947	1.09725	0.00662344	0.0833414	up	yes
1047	100815979	XR_414657.3;XM_006581482.2;XM_003527864.3	GO:0004805(trehalose-phosphatase activity);GO:0005634(nucleus);GO:0005730(nucleolus);GO:0005737(cytoplasm);GO:0005992(trehalose biosynthetic process);GO:0046686(response to cadmium ion);GO:0046686(response to cadmium ion)	00500(Starch and sucrose metabolism);00500(Starch and sucrose metabolism)	K01087	EC:3.1.3.12	probable trehalose-phosphate phosphatase J isoform X1 [Glycine max];probable trehalose-phosphate phosphatase J isoform X2 [Glycine max]	8.54773	7.69138	4.09481	3.49547	2.13946	1.09725	6.96758e-06	0.000247915	up	yes
182	100812478	XM_003519236.4	GO:0004601(peroxidase activity);GO:0005576(extracellular region);GO:0006979(response to oxidative stress);GO:0020037(heme binding);GO:0042744(hydrogen peroxide catabolic process);GO:0046872(metal ion binding);GO:0055114(oxidation-reduction process)	00940(Phenylpropanoid biosynthesis)	K00430	EC:1.11.1.7	peroxidase 4 [Glycine max]	10.9172	23.771	9.84302	6.37358	2.13905	1.09697	0.00117617	0.0215511	up	yes
1048	100820148	XM_003551606.4	GO:0003674(molecular_function);GO:0005575(cellular_component);GO:0008150(biological_process)	00350(Tyrosine metabolism);00360(Phenylalanine metabolism);00380(Tryptophan metabolism);00901(Indole alkaloid biosynthesis);00950(Isoquinoline alkaloid biosynthesis);00965(Betalain biosynthesis)	K01593	EC:4.1.1.28;EC:4.1.1.105	uncharacterized protein LOC100820148 [Glycine max]	3.95711	4.68687	2.3964	1.6452	2.13875	1.09677	0.00020015	0.0048611	up	yes
1049	100805451	XM_003541932.4	GO:0003677(DNA binding);GO:0003700(DNA binding transcription factor activity);GO:0005515(protein binding);GO:0005634(nucleus);GO:0006351(transcription, DNA-templated);GO:0006355(regulation of transcription, DNA-templated);GO:0010039(response to iron ion);GO:0034756(regulation of iron ion transport);GO:0046983(protein dimerization activity);GO:0071281(cellular response to iron ion);GO:0071369(cell…	04016(MAPK signaling pathway - plant);04075(Plant hormone signal transduction)	K13422	NA	transcription factor FER-LIKE IRON DEFICIENCY-INDUCED TRANSCRIPTION FACTOR [Glycine max]	13.3315	23.2362	7.06255	10.0643	2.1351	1.0943	0.000204546	0.0049533	up	yes
183	547685	NM_001249446.2	GO:0005515(protein binding);GO:0005634(nucleus);GO:0005737(cytoplasm)	NA	NA	NA	N-rich protein [Glycine max]	57.3924	90.3616	29.3436	39.9118	2.13346	1.0932	1.55225e-05	0.000515674	up	yes
[truncated: 973 more rows]

## Sheet: Tables S4
Table S4 Gene ontology (GO) enrichment analysis for differently expressed genes.
GO_ID	GO_Term	GO_function	GO_class	S gene number	TS gene number	B gene number	TB gene number	pvalue
GO:0043531	ADP binding	molecular_function	9	72	1784	353	49181	0
GO:0006952	defense response	biological_process	5	136	1784	1336	49181	9.99201e-16
GO:0005576	extracellular region	cellular_component	3	167	1784	2568	49181	2.226e-13
GO:0016210	naringenin-chalcone synthase activity	molecular_function	7	9	1784	16	49181	9.68361e-10
GO:0004185	serine-type carboxypeptidase activity	molecular_function	9	19	1784	144	49181	1.26605e-06
GO:0010039	response to iron ion	biological_process	7	8	1784	26	49181	2.56905e-06
[truncated: 1,867 more rows]

## Sheet: Tables S5
Table S5 KEGG enrichment analysis for differently expressed genes.
[truncated: 121 more rows]
